# Supplementary material for: Structural insights into the contactin 1 – neurofascin 155 adhesion complex
Source: Nat Commun. 2022 Nov 3;13:6607. doi: 10.1038/s41467-022-34302-9 (PMC9633819; doi:10.1038/s41467-022-34302-9)
Supplement: Supplementary file 8 — Source Data [file 41467_2022_34302_MOESM8_ESM.xlsx]

## Sheet: Summary
	This file provides the source data for the manuscript "Structural insights into the contactin 1 – neurofascin 155 adhesion complex" by Chataigner et al.
	See the sheets name for the source data associated with each of the figure and supplementary figure panels
	Table 2: all associated data can be found in the source data of supl fig 5
	Supl Table 1: all associated data can be found in the source data of fig 2d

## Sheet: Fig 1b
	Ligand: Contactin1 Ig1-6 HM, analyte: Neurofascin 155 Ig1-6 HM																Ligand: Contactin1 fe HM, analyte: Neurofascin 155 Ig1-6 HM
		Concentration analyte (M)																Concentration analyte (M)
	Time (s)	3e-06	1.5e-06	7.5e-07	3.75e-07	1.88e-07	9.38e-08	4.69e-08	2.34e-08	1.17e-08	5.86e-09	2.93e-09		Concentration Analyte (M)	Response (RU)		Time (s)	3e-06	1.5e-06	7.5e-07	3.75e-07	1.88e-07	9.38e-08	4.69e-08	2.34e-08	1.17e-08	5.86e-09	2.93e-09		Concentration Analyte (M)	Response (RU)
	2.594	1.3626	-0.074	0.2477	-0.0965	-0.665	-2.3631	-0.1216	0.5475	-1.3166	-1.2865	-2.2132		3e-06	603.99		2.594	-1.1965	1.32	0.6974	-0.6837	-0.2328	0.7336	0.697	0.2817	0.2765	-0.5295	-0.4605		3e-06	321.99
	5.313	1.109	-0.889	1.5677	-0.468	-1.0581	-1.3181	-0.4778	0.3252	-0.3812	-0.5162	-1.3932		1.5e-06	564.44		5.313	-0.0153	0.7275	0.1017	-0.4833	0.4295	-0.2435	-0.0608	0.0634	-0.9463	-0.1203	-0.5434		1.5e-06	285.67
	8.063	0.439	-0.61	1.1812	-0.0417	-1.0239	-1.1441	-0.6104	0.5644	0.2598	-0.6356	-1.3842		7.5e-07	507.58		8.063	0.0308	0.2345	-0.423	-0.9993	-0.0286	0.1222	-0.2031	0.3465	-0.7243	-0.4546	0.0327		7.5e-07	249.6
	10.78	0.6409	-0.5997	1.0921	-0.1197	-1.1842	-0.0433	-0.7063	0.4611	0.6594	-0.9427	-0.7559		3.75e-07	407.22		10.78	-0.259	-0.2588	-0.0443	-0.4071	-0.2198	-0.1802	0.276	0.1646	-0.0655	0.059	-0.2005		3.75e-07	190.95
	13.5	0.2098	-0.3414	0.749	-0.1109	-0.6323	0.1266	-0.6654	0.3351	0.2693	-1.18	-1.0072		1.88e-07	291.48		13.5	0.0148	0.0514	0.2141	0.736	0.2069	-0.0895	0.0236	-0.3546	0.1769	0.1696	0.2037		1.88e-07	129.5
	16.25	0.2347	-0.3132	0.0978	0.1294	-0.637	-0.191	-0.4525	0.1388	-0.218	-0.5245	-0.4388		9.38e-08	191.08		16.25	0.143	-0.0271	0.1491	0.6705	0.1668	0.1474	-0.0965	0.0342	0.6128	0.2261	-0.036		9.38e-08	81.15
	19	0.0467	-0.2914	-0.0239	0.0717	-0.9555	0.0535	0.3124	0.031	-0.1464	0.3879	-0.4771		4.69e-08	121.03		19	0.0708	0.0891	0.104	-0.0591	-0.1255	0.6484	-0.0039	-0.1906	0.4666	0.0558	-0.8471		4.69e-08	50.25
	21.75	0.08	-0.1484	-0.0084	0.0594	-0.1845	-0.1676	-0.1582	-0.0358	0.06	-0.0497	0.239		2.34e-08	70.91		21.75	0.162	-0.7165	0.2072	-0.2465	0.3099	0.8351	0.2769	0.313	0.6656	0.0547	-0.1641		2.34e-08	29.16
	24.47	-0.1268	0.4397	0.0322	-0.1311	0.1845	0.1141	-0.1543	0.0358	0.0864	-0.3383	0.2382		1.17e-08	41.23		24.47	-0.398	-0.5643	0.2466	-0.2411	0.5139	0.6804	0.6563	0.5481	0.4968	0.4024	0.1113		1.17e-08	17.59
	27.23	-0.2467	0.0253	0.5938	-0.1138	-0.0002	0.0565	-0.2808	0.3118	0.2861	-0.9143	-0.1002		5.86e-09	26.17		27.23	-0.067	-0.4606	0.7476	-0.0144	0.5536	0.0316	0.4392	0.1845	0.9187	0.0859	-0.031		5.86e-09	11.33
	29.98	0.4318	0.2471	0.6262	-0.1285	0.032	0.0976	0.3315	-0.1026	0.8123	-0.7518	0.6848		2.93e-09	17.41		29.98	0.264	0.047	0.0115	0.1981	0.1935	0.4008	0.0132	0.272	0.6396	0.546	0.0718		2.93e-09	6.2
	32.7	1.2218	0.1486	1.3323	0.3419	0.2936	0.4459	0.2076	-0.2447	0.8843	-0.7736	-0.0456					32.7	0.137	-0.019	0.1512	0.0744	1.1133	0.2627	-0.1337	0.0092	-0.0398	0.5705	-0.1378
	35.45	0.8033	-0.1765	1.8437	0.0049	0.2175	0.0785	-0.1793	0.3067	0.6306	-0.5756	-0.086					35.45	-0.0681	0.939	0.5812	0.5116	0.8401	0.4937	0.2605	0.0712	0.0453	0.7114	-0.3654
	38.17	0.8698	-0.1473	1.2835	0.1658	-0.2254	-0.542	0.0715	0.0052	-0.0258	-0.3475	-0.2074					38.17	-0.24	1.707	0.7644	0.7382	0.4025	0.5166	-0.1554	-0.1408	0.321	0.3981	-0.4089
	40.89	0.8107	0.2929	1.3118	0.12	-0.3831	0.0499	0.3988	0.3889	0.2345	-0.0635	-0.3696					40.89	-0.0241	1.37	0.1578	0.7898	-0.0688	0.1168	-0.0575	0.0837	0.3816	0.8087	-0.9611
	43.61	0.6956	0.1758	1.0765	0.0715	-0.3574	0.0636	-0.066	0.3628	0.0685	0.0121	-0.9099					43.61	0.0481	0.7146	0.0308	0.3706	-0.0096	-0.1006	-0.1914	0.1849	-0.1454	0.4537	-0.7224
	46.33	0.6702	0.4534	0.8911	-0.4721	-0.183	0.2887	-0.124	-0.2189	-0.3279	-0.4689	-0.2029					46.33	0.854	0.1499	0.8169	-0.0613	-0.4819	-0.1577	-0.9915	0.9085	0.0491	0.812	-0.3266
	49.05	0.4203	0.0491	1.2644	-0.7754	-0.1248	0.3704	0.0948	0.3769	0.2258	-0.0389	-0.1205					49.05	1.4365	0.3133	1.3268	0.2968	-0.1749	-0.3722	-0.413	0.3758	-0.1316	0.5684	-0.7043
	51.81	0.221	0.777	1.2799	0.4276	-0.1136	0.2073	-0.3945	0.2957	0.5969	0.0869	0.1332					51.81	0.9197	0.3536	1.0366	0.5412	0.684	0.3948	-0.1832	0.8056	0.4259	0.4749	-0.821
	54.53	1.3216	0.9061	1.3588	0.5991	-0.3215	0.5378	0.1138	0.6831	0.8447	0.6225	0.4198					54.53	0.4951	0.5484	1.1982	0.331	-0.0763	-0.0511	-0.0376	0.2555	1.0712	0.8358	-1.0464
	57.25	1.5596	1.2944	2.1847	0.6922	-0.259	0.2938	0.3557	0.594	0.8358	0.088	0.8707					57.25	0.39	0.727	1.1191	0.7734	0.0634	0.4149	0.1276	-0.1467	1.004	0.7594	-0.9929
	60.03	1.6666	1.4844	1.8657	0.4675	-0.5502	0.4944	0.1481	0.2113	0.7576	0.0898	0.8065					60.03	0.2366	1.474	1.0302	0.6959	0.1663	0.4899	-0.0991	0.3715	1.0177	0.868	-0.4665
	62.81	1.6326	1.5604	1.5358	0.4029	-0.7279	0.8842	0.2745	0.0789	0.8793	0.2985	0.4898					62.81	0.541	2.093	0.5974	-0.0625	-0.0654	0.1151	0.4657	1.0083	0.8775	0.5147	-0.1551
	65.56	1.6846	0.947	1.5304	0.5081	-0.3325	0.7759	0.8416	0.4336	0.0607	0.3893	0.0209					65.56	0.6377	2.191	0.2826	0.4397	0.5032	0.4511	0.1376	0.9726	1.0818	0.2583	-0.4397
	69.28	5.5836	0.9082	0.1382	1.3702	-1.3142	1.3119	0.9713	0.3846	1.029	0.9515	0.5543					69.28	0.2079	1.027	0.1296	0.9587	0.677	-0.6905	0.2653	0.9415	0.5705	0.9568	-0.9296
	72.08	360.906	256.491	130.062	68.9692	26.5688	13.9209	12.5633	3.9971	2.9234	1.3145	1.0028					72.08	217.43	145.511	63.3748	35.4217	14.0957	7.1365	6.7945	3.4492	2.6407	2.1636	-0.8476
	74.88	496.306	391.991	255.662	161.529	79.9388	42.7909	27.1933	11.5251	6.5844	3.9495	2.3078					74.88	297.531	222.811	137.575	85.6517	44.1457	23.3275	14.6765	5.9582	4.5997	2.9736	1.2472
	77.63	541.406	448.691	325.762	217.029	117.369	63.8309	37.5533	17.9651	10.2884	6.0235	2.5828					77.63	318.33	248.611	173.375	113.212	63.2557	35.9675	21.6765	10.1652	5.4227	4.5846	1.8332
	80.38	561.006	476.191	366.862	251.429	143.569	78.8209	46.8633	22.8751	12.3494	7.1265	3.8858					80.38	325.43	260.411	192.875	128.512	74.0957	42.6175	24.8965	13.3652	7.0847	5.1476	1.8612
	83.14	570.606	492.391	393.762	277.729	162.669	91.2009	52.9233	26.8451	14.6794	9.8875	5.2548					83.14	328.63	268.211	203.775	139.112	82.5357	47.0175	28.8565	14.1852	8.5207	5.4896	2.6802
	85.86	577.806	504.291	411.562	295.729	177.669	100.561	58.8333	29.9651	17.2194	10.1775	5.6288					85.86	330.231	271.611	212.175	147.412	88.8457	51.6975	31.9165	15.9852	9.6817	5.9016	2.9932
	88.58	583.206	512.291	425.362	309.529	189.769	107.461	63.9433	33.4151	19.3594	11.1675	5.9028					88.58	333.531	276.211	217.575	154.112	94.2457	55.8475	34.0365	17.6552	10.5857	6.8966	2.8752
	91.3	588.206	518.291	436.062	322.829	200.169	114.961	67.8133	36.4251	20.1194	12.0575	6.5398					91.3	335.731	278.311	223.275	159.512	98.9557	57.3775	34.8665	18.5452	10.4957	7.8466	2.8382
	94.05	591.206	523.591	444.662	332.729	207.969	121.361	71.6733	40.0351	22.4594	12.3275	7.6608					94.05	336.93	280.911	228.075	162.412	102.246	60.8075	35.6865	20.1952	12.0557	7.8256	3.0142
	96.8	595.606	528.891	452.662	341.729	215.969	126.661	75.6733	42.4751	23.4394	12.7675	7.5108					96.8	337.63	282.911	232.175	167.912	105.246	62.4575	37.4665	20.9352	11.4057	8.4496	3.3312
	99.52	597.306	533.191	457.462	348.929	223.769	131.661	78.9333	43.7351	23.9994	13.8775	8.0638					99.52	337.93	285.111	234.475	170.712	106.746	64.9475	39.7765	21.6552	13.8757	7.8416	3.7772
	102.3	599.606	536.991	463.762	356.729	230.369	135.161	81.8333	45.3951	25.6294	15.3475	8.9488					102.3	338.33	287.511	237.575	172.312	109.446	65.5975	40.7765	23.3552	13.8857	9.0406	3.6252
	105	601.906	540.091	468.062	361.829	235.669	139.361	83.8033	47.7751	26.6894	16.0675	8.3648					105	337.731	288.711	239.475	175.512	112.746	66.7375	41.7265	23.5352	13.6257	9.2206	4.8682
	107.8	603.606	542.591	472.262	366.629	241.069	144.361	86.3133	48.4251	28.0594	17.0275	9.6038					107.8	338.031	288.711	241.175	178.112	114.146	68.3975	41.8965	23.1752	12.8757	8.6626	5.7322
	110.5	604.606	545.991	476.762	371.929	245.369	148.661	89.2233	50.2551	28.4394	16.7175	10.1618					110.5	339.63	288.711	242.875	181.512	116.146	68.1775	42.9665	23.9352	15.1257	9.9686	5.4232
	113.3	605.706	547.591	480.362	375.629	248.269	150.461	90.4733	51.5251	29.5294	16.7375	10.6218					113.3	339.13	290.911	244.675	182.412	117.046	69.7575	44.1165	24.7752	15.7857	8.4456	5.2072
	116	606.906	549.691	482.862	379.229	253.369	153.161	92.2233	52.1851	31.2294	17.9775	10.7018					116	338.43	292.511	246.475	183.312	118.846	71.7175	43.9065	25.7652	16.3857	9.4566	5.4822
	118.7	608.306	551.591	485.662	383.329	257.169	155.661	93.6233	53.7751	30.9494	18.1475	11.9818					118.7	338.531	292.911	247.375	186.412	121.146	73.1675	45.5365	26.2252	17.0357	8.9516	5.9892
	121.4	609.406	553.591	488.862	385.229	259.769	157.861	95.5733	54.5351	31.2094	17.8475	11.5518					121.4	339.33	292.011	248.775	188.112	121.846	74.3075	45.0165	27.0352	16.4557	9.9586	6.0362
	124.2	611.006	554.591	491.162	388.029	263.569	161.361	96.8933	55.2951	32.6994	18.3475	11.8718					124.2	340.33	293.011	250.275	188.512	122.546	75.0175	45.4265	26.2152	15.8957	9.8916	5.3702
	126.9	612.206	556.691	493.262	391.429	265.369	163.061	98.8833	56.1951	33.1894	19.3775	11.3818					126.9	339.231	293.811	252.075	189.712	123.046	75.4775	46.0265	26.0252	17.2457	10.2846	5.0052
	129.7	612.006	558.491	494.862	393.329	269.469	166.061	99.1633	57.3551	33.4394	19.8875	11.8418					129.7	339.13	295.411	253.075	190.812	124.446	75.2375	47.0465	27.4152	16.4157	11.0816	5.8942
	132.4	612.306	560.591	496.862	395.929	271.269	167.861	101.453	57.7451	33.2594	20.9375	12.4218					132.4	338.231	295.811	253.375	190.912	124.446	77.0075	47.3365	26.9252	16.4057	9.9856	5.9972
	135.2	612.706	561.791	498.462	397.629	272.969	169.761	102.653	59.6351	33.7694	20.5075	12.2818					135.2	339.031	295.511	253.775	193.512	124.946	77.3075	48.0665	28.0452	16.8457	10.8316	5.4442
	137.9	612.806	561.691	500.062	399.329	273.669	171.061	104.253	59.9451	34.7294	21.5975	12.4818					137.9	339.33	295.611	253.975	194.412	126.146	78.1675	47.4165	27.9852	16.1757	10.4316	5.7522
	140.7	613.806	563.691	501.662	401.029	276.369	172.261	105.753	60.9451	33.9894	22.4475	12.9418					140.7	339.231	295.311	253.475	193.212	127.046	78.2775	47.9665	28.5052	15.8657	10.9616	5.4922
	143.4	613.206	563.991	503.762	403.029	278.169	174.861	106.653	61.4551	35.5294	21.6075	14.0418					143.4	338.93	295.211	254.675	193.112	127.846	78.8275	49.4165	29.4352	17.1957	10.2526	5.0442
	146.2	614.106	564.691	504.562	403.929	279.669	175.361	107.253	62.8051	34.9994	21.8475	14.1218					146.2	337.83	295.911	254.775	195.112	127.946	79.6175	50.5565	28.8652	17.1857	10.5716	5.7892
	148.9	614.506	564.791	505.662	406.129	280.969	176.161	107.953	63.4951	36.8794	22.0975	13.9418					148.9	337.33	296.211	255.775	195.412	129.646	79.3175	50.7365	28.9252	16.8457	11.0516	5.4602
	151.6	614.106	566.091	506.562	406.829	282.269	177.961	109.053	64.0551	37.5194	21.3775	14.0918					151.6	337.33	296.311	256.475	196.312	130.146	79.7775	51.0365	29.6952	16.5057	10.9516	5.5522
	154.4	614.106	566.291	507.562	408.729	284.369	178.661	110.253	64.0651	37.1294	22.6175	14.6618					154.4	337.531	296.111	256.375	197.212	130.546	79.8475	49.7865	30.0352	17.2957	10.9216	6.0502
	157.1	614.106	566.391	507.762	409.029	285.669	179.661	110.853	64.7551	37.3394	21.8975	14.4818					157.1	338.531	296.311	257.875	197.412	130.446	80.7875	50.8265	29.4852	17.7257	11.1116	6.0902
	159.9	615.006	567.391	509.762	409.529	286.469	180.361	112.153	65.4851	37.5194	21.1975	14.4218					159.9	337.83	296.211	257.875	195.912	130.946	80.5375	51.0665	29.6552	16.8757	11.3716	6.1952
	162.6	616.406	568.291	510.162	410.629	287.569	181.561	113.153	65.8151	37.7794	22.0075	14.0818					162.6	337.231	295.511	257.475	197.112	131.246	81.2175	51.8565	28.8652	18.2157	11.6216	5.0012
	165.3	615.006	567.291	510.562	410.929	288.069	182.061	112.153	65.9651	37.3594	21.9575	14.8618					165.3	337.531	296.911	257.675	197.112	131.046	81.4275	51.5765	30.4252	17.5357	11.0016	5.2472
	168.1	615.106	567.791	510.762	410.429	288.069	183.961	112.853	66.5251	37.6994	23.0375	13.9318					168.1	337.33	296.611	256.975	198.012	132.246	81.8075	50.5265	29.3652	18.0257	11.5716	5.5202
	170.8	614.906	569.391	511.962	412.329	287.569	185.061	112.953	66.4251	39.2294	22.7475	14.6218					170.8	336.43	295.911	256.275	198.212	132.946	82.1275	50.8865	29.5652	16.9357	11.5516	5.8822
	173.5	614.806	569.591	513.462	413.029	289.369	184.861	113.153	66.0851	38.1294	22.7175	14.6318					173.5	336.33	297.111	257.075	198.612	133.046	81.5075	51.2365	29.5952	17.0757	11.1216	5.5822
	176.3	614.006	568.591	512.962	411.829	290.769	185.261	114.453	66.8751	37.9594	23.5175	14.2018					176.3	336.731	296.911	257.975	198.612	132.846	82.7375	51.7265	29.1652	17.9157	10.6716	5.7772
	179	614.606	569.191	514.162	413.729	290.769	186.061	115.053	67.5951	37.9594	23.4975	14.4718					179	336.33	296.211	257.175	198.512	132.946	83.0075	51.1165	29.1952	17.8357	10.5016	5.9892
	181.8	614.406	568.391	514.362	414.029	292.269	186.661	116.153	67.2951	38.9494	23.5975	15.1618					181.8	336.231	295.811	256.975	198.312	134.146	83.2875	51.8065	29.3852	17.8457	11.0216	6.3012
	184.5	614.606	569.091	514.762	413.729	293.269	187.761	115.553	67.7951	39.5094	24.1375	16.0118					184.5	334.33	297.011	257.775	198.612	135.046	82.5075	51.1065	29.3952	18.5757	11.2416	6.5192
	187.3	615.006	569.191	513.962	414.329	294.169	188.361	116.453	68.3351	40.2594	23.4175	16.5118					187.3	335.33	296.311	258.175	198.512	133.346	82.6175	51.7765	30.2252	18.4157	11.4016	5.4022
	190	614.706	568.691	514.062	415.129	293.769	188.661	117.053	68.6551	40.6394	23.2675	16.1818					190	334.83	295.411	258.075	198.212	132.746	82.9275	51.4965	29.8252	17.0257	10.8016	5.5592
	192.8	614.906	570.591	514.362	415.329	294.269	188.461	117.753	68.6351	39.9194	24.6675	16.0618					192.8	334.13	294.411	259.475	197.512	133.446	83.5475	50.9165	30.0652	18.4557	11.3916	5.8092
	195.6	614.506	569.991	513.962	416.129	294.669	189.461	119.253	69.2251	40.4094	25.1575	16.2718					195.6	333.63	294.611	258.775	198.012	133.446	82.7875	52.0565	30.6852	18.2757	11.7516	6.8152
	198.4	613.906	570.591	515.862	416.529	294.769	189.961	118.253	69.6851	40.9794	25.4175	15.5518					198.4	333.83	295.111	258.075	199.912	133.646	83.2675	51.5265	29.7752	18.9657	12.1016	7.2052
	201.1	613.806	569.991	516.262	415.529	294.169	190.061	118.753	70.2351	40.9894	24.5375	15.7818					201.1	334.231	294.211	257.975	199.912	134.446	83.3975	52.4765	29.9752	18.7557	12.1116	5.6172
	203.9	613.906	569.891	515.662	416.129	294.969	190.961	117.953	69.3251	40.8394	24.1475	15.4818					203.9	333.93	294.611	258.575	200.112	133.746	83.5875	51.4365	29.6252	18.8257	12.0516	7.2112
	206.6	613.906	570.491	516.162	416.329	295.669	191.161	119.253	69.8451	40.9894	24.7275	16.1318					206.6	334.231	295.211	257.475	199.312	134.146	83.6675	51.0765	30.2952	18.9257	10.8916	6.4402
	209.3	613.406	570.591	515.862	415.429	296.169	190.761	119.753	69.3051	41.1394	25.3675	16.2818					209.3	333.43	294.311	258.375	199.212	133.846	83.6575	52.2565	31.7052	18.1357	10.7616	5.6802
	212.1	613.806	570.591	515.262	415.829	295.369	192.261	119.653	69.5251	41.4894	24.5275	16.2918					212.1	333.43	294.211	258.475	199.712	134.046	83.3075	53.3465	30.8452	18.8257	11.7816	5.5692
	214.8	613.006	569.091	516.662	415.829	295.369	191.761	120.453	70.0351	40.9694	24.4475	16.1318					214.8	333.93	293.811	257.475	199.012	133.746	84.1475	52.4865	31.5152	18.4057	11.1516	5.7332
	217.6	612.906	569.891	516.762	417.129	296.569	192.061	119.953	70.2951	41.9094	24.8975	16.4118					217.6	331.93	295.411	257.675	199.212	134.146	83.0975	51.8065	30.6452	19.1557	11.2116	7.0432
	220.3	613.506	569.691	517.262	415.829	296.069	192.161	120.153	70.1151	41.7494	24.6575	15.6318					220.3	332.43	294.511	257.975	199.112	133.546	83.4075	52.4565	30.1452	18.5757	11.6516	6.5652
	223.1	612.806	571.091	516.662	415.929	296.369	192.861	119.953	70.4551	41.6494	24.8775	15.7518					223.1	331.63	293.911	257.775	198.812	133.546	82.5375	51.6465	30.8352	18.2757	11.9116	5.2882
	225.8	611.706	570.591	517.262	415.229	296.869	192.961	121.253	70.4951	41.6894	24.3075	16.7918					225.8	331.531	293.911	257.275	198.812	133.146	83.5575	52.7465	30.4552	18.7557	11.8016	5.8832
	228.6	612.406	570.391	516.762	416.329	296.969	192.661	120.553	71.7251	41.5394	24.7575	17.3818					228.6	330.33	294.111	257.375	198.712	132.946	82.8975	52.2965	29.6952	18.1257	10.6416	6.4682
	231.3	612.806	569.891	517.062	416.529	295.969	191.361	120.653	71.4451	40.9594	24.7875	16.8218					231.3	330.33	293.811	257.175	199.212	133.046	83.6075	52.3465	31.1252	18.2557	11.2616	5.5072
	234.1	612.806	569.291	516.562	417.229	297.669	192.461	120.453	71.2351	41.4294	25.7175	16.7418					234.1	330.63	292.911	256.675	199.212	132.446	82.8275	52.3065	31.0652	19.6257	11.2916	5.3452
	236.9	611.706	570.391	516.062	416.129	297.069	193.261	121.053	72.0551	41.0994	24.9975	16.0318					236.9	330.43	292.011	257.275	199.112	134.046	84.3875	51.3465	30.5752	19.5157	11.9716	6.5312
	239.6	612.006	569.491	514.962	415.329	297.069	193.261	120.353	71.6451	41.4894	25.3275	15.9218					239.6	329.731	293.011	256.375	199.412	134.146	84.2075	52.0165	31.3752	19.4357	12.4416	6.2112
	242.4	610.406	569.091	515.062	414.629	296.469	193.261	121.053	71.2151	41.9494	25.1675	16.1618					242.4	330.43	293.011	256.775	198.812	134.846	84.8975	51.1465	30.1952	18.5357	11.4916	6.3622
	245.1	610.306	569.391	514.662	414.829	296.669	193.161	121.553	71.5751	42.1094	24.7275	16.7218					245.1	329.731	293.111	256.575	197.312	133.946	83.8875	51.5065	30.1152	18.5257	10.8416	5.9402
	247.9	611.406	569.391	514.562	414.829	297.269	193.061	121.053	71.0951	42.1694	24.7075	16.5418					247.9	329.33	292.011	257.675	198.512	132.846	84.2575	51.8465	29.3352	19.5657	11.3916	5.2462
	250.6	609.206	569.491	514.862	414.329	296.369	193.061	122.053	71.9051	41.3894	23.8975	17.4518					250.6	329.531	291.611	256.675	197.412	133.146	82.8175	51.7865	31.1152	17.8957	12.2116	5.6862
	253.4	610.706	569.891	515.662	415.529	296.769	193.161	121.253	71.4351	41.7194	25.0075	16.2718					253.4	328.93	292.411	254.975	197.812	133.246	83.3875	51.4665	30.9452	17.6557	11.9716	5.8802
	256.1	609.406	569.591	514.662	414.929	296.569	193.861	122.153	70.9851	41.4394	25.1975	16.7318					256.1	328.63	292.211	255.175	197.712	133.946	83.4375	51.8065	30.6752	17.7957	11.7216	6.0592
	258.9	609.406	568.991	514.162	414.929	296.369	193.861	122.853	71.6351	41.7794	24.8875	17.0718					258.9	328.13	290.311	255.475	196.212	133.146	83.5675	51.6665	30.3952	17.8357	12.0716	6.2412
	261.6	608.806	568.991	515.062	414.629	296.669	193.861	121.953	71.8551	41.9494	24.8575	17.3518					261.6	328.33	291.611	254.375	195.512	133.946	84.0575	51.9365	29.8652	17.9857	11.6016	5.9662
	264.4	609.906	569.291	515.962	415.029	296.069	193.861	122.053	72.2251	43.0094	25.8275	17.2418					264.4	327.83	289.511	254.775	196.112	134.246	83.2675	50.2265	29.5952	17.1757	12.7516	5.5602
	267.1	610.106	569.291	514.762	414.229	296.569	193.661	121.853	72.6851	42.1194	25.3875	17.0318					267.1	327.63	289.811	255.375	196.112	133.446	83.5475	51.1665	30.0052	17.6857	11.7016	7.1002
	269.9	609.006	568.891	513.862	414.129	295.669	193.761	122.853	71.2751	42.4294	24.6875	17.0618					269.9	327.531	289.711	255.475	196.112	133.246	83.0375	51.6765	31.7552	18.7157	10.9816	6.4792
	272.6	610.106	568.491	514.262	412.729	295.269	193.261	120.853	71.9951	42.3494	25.0375	15.6918					272.6	328.13	290.511	255.375	196.312	132.946	82.2775	52.7165	30.4552	18.9057	10.9416	4.6342
	275.4	610.106	567.991	513.662	412.629	295.569	193.861	121.253	73.0851	41.6594	24.9575	16.3918					275.4	327.531	290.611	254.075	195.112	132.046	83.7675	51.2265	29.8152	18.1757	11.3716	5.1382
	278.1	608.506	568.291	514.062	413.229	294.969	194.561	121.253	73.1051	41.7494	25.6475	16.7918					278.1	327.83	290.311	254.175	195.612	133.046	83.4775	50.9865	30.4952	18.3157	12.0716	5.7422
	280.9	607.506	567.791	513.762	413.629	295.669	193.561	121.753	71.1251	42.0094	25.5075	16.6518					280.9	326.83	290.011	253.475	194.812	132.446	82.6275	51.0065	29.8952	18.5657	11.7216	5.0842
	283.6	607.506	567.591	513.862	413.329	294.769	194.161	122.053	71.7451	42.4294	24.6575	17.2418					283.6	327.33	289.511	253.775	194.812	133.646	83.2275	51.8765	30.1052	19.0657	12.1216	6.4952
	286.4	608.006	567.591	512.062	413.929	293.669	193.461	121.253	71.6451	41.7594	25.3075	16.5518					286.4	326.93	290.611	253.375	195.212	132.846	82.7975	51.7365	30.2352	16.7657	11.2016	6.4942
	289.1	608.406	566.891	513.262	413.729	293.369	192.461	121.653	71.7851	42.2694	24.3375	17.4018					289.1	326.43	290.611	253.875	194.612	132.246	82.7375	51.9365	29.2952	17.4857	10.7616	7.2592
	291.9	608.206	567.691	513.062	413.129	293.269	193.361	121.553	71.7951	42.2794	24.8075	17.1618					291.9	326.33	289.111	252.875	193.312	131.546	82.6575	51.8065	29.7352	18.2057	10.9116	6.7902
	294.6	608.406	566.091	512.762	412.129	294.169	192.761	122.153	72.2051	42.3794	24.6375	17.3118					294.6	327.33	288.011	252.875	194.012	132.546	83.3575	51.9865	28.8252	18.3857	11.6716	5.7872
	297.4	607.206	565.991	512.462	412.029	294.869	193.661	121.053	72.1151	41.8694	24.8375	16.7418					297.4	326.13	287.711	252.675	194.412	131.546	82.4575	51.3365	29.3952	17.7657	11.7616	6.6232
	300.1	608.706	567.091	512.062	411.929	294.269	192.861	121.253	71.1951	40.8894	26.4075	15.8418					300.1	326.731	287.711	252.675	193.612	132.246	82.4075	51.3665	29.4952	17.4657	11.5216	6.4792
	302.9	606.906	566.291	511.362	411.329	293.769	192.261	121.953	71.6851	42.4094	25.8575	15.2018					302.9	326.13	288.611	252.075	192.912	131.746	81.8875	50.7365	29.0552	17.7257	11.4616	6.8372
	305.6	607.106	565.891	510.962	410.629	293.269	191.661	121.453	71.5051	42.5894	26.4275	15.9218					305.6	324.93	288.111	250.875	193.312	130.746	82.6675	50.9065	29.5452	17.3957	11.8016	6.6602
	308.4	607.106	566.791	511.862	410.429	292.469	192.561	121.153	73.3151	40.9294	25.5875	17.2218					308.4	325.13	288.611	252.275	192.312	131.546	81.8575	50.6865	29.4152	19.4757	11.2916	5.3032
	311.1	607.006	565.491	511.462	410.229	292.269	192.561	121.853	72.0851	41.2594	25.3575	17.6118					311.1	323.83	288.511	252.075	192.712	131.146	82.4475	50.7665	30.1452	19.3057	11.3516	5.3422
	313.9	605.506	565.591	510.762	409.729	292.069	191.961	121.153	71.5051	40.9294	25.7675	16.9118					313.9	323.231	287.311	251.875	191.812	131.346	83.2175	49.6165	29.6152	18.0757	11.7916	5.9542
	316.7	606.506	564.891	509.962	409.529	292.769	192.961	121.453	72.2351	41.0894	25.6675	17.3618					316.7	323.63	287.211	251.575	192.912	131.346	82.4575	49.7965	29.4752	17.7757	11.5616	5.9032
	319.5	605.106	565.191	510.462	410.129	292.569	192.761	121.253	71.4151	41.1894	25.1575	17.3818					319.5	324.231	286.711	251.175	192.912	131.046	81.5475	50.6265	29.2152	17.7657	11.0216	5.3762
	322.2	605.106	565.891	509.462	408.129	293.169	191.961	120.853	71.4051	40.8394	24.9575	16.5818					322.2	323.13	286.811	251.575	191.912	130.446	81.0175	51.8665	29.4452	18.0057	11.3216	6.4062
	325	604.806	565.991	509.762	408.729	292.969	190.861	120.853	72.0851	42.4394	25.2275	17.0018					325	322.531	286.311	250.775	190.912	130.046	81.4575	51.1765	29.6152	17.0757	10.3016	5.8902
	327.7	604.906	565.291	509.362	408.929	291.869	191.161	121.053	71.6951	41.9294	24.5975	16.1118					327.7	322.93	286.611	251.775	190.912	130.346	81.6875	50.3065	29.6352	17.6657	10.5216	6.3692
	330.5	604.306	564.991	508.362	408.829	291.369	190.261	120.153	71.6851	41.2994	25.4975	16.3718					330.5	321.231	286.011	251.375	192.512	130.446	81.7275	49.3065	30.3752	17.5357	10.7916	7.1762
	333.3	604.906	563.391	508.962	407.929	291.369	191.261	120.353	71.4551	42.3794	24.9775	15.8518					333.3	321.63	285.411	250.475	191.912	130.346	81.2075	50.2065	28.6252	17.5857	10.9016	5.6222
	336	605.606	564.691	508.662	407.529	291.069	191.561	120.953	72.0751	42.0394	25.6475	15.3918					336	321.63	285.611	250.575	191.812	129.446	81.8775	50.5165	28.4852	17.2657	10.7616	6.6302
	338.8	604.106	563.691	508.462	407.129	290.169	191.861	120.753	71.7851	41.6394	26.0875	16.0818					338.8	321.731	285.111	250.575	191.312	128.346	79.8275	49.7965	29.4252	17.5657	11.2216	6.3302
	341.6	604.006	564.291	508.262	406.629	290.169	190.361	119.953	70.8951	41.2994	26.1575	15.8618					341.6	321.43	284.511	250.975	191.412	128.146	80.6775	51.2765	29.1952	17.2257	11.8316	6.0372
	344.3	603.406	563.991	508.062	406.629	289.369	189.561	120.053	71.1851	41.7494	25.7875	16.6818					344.3	322.13	284.911	249.175	191.312	128.746	81.6975	50.2165	28.9652	17.0957	11.3816	6.0552
	347.1	604.106	563.591	507.762	406.429	289.069	191.061	119.253	71.2851	41.3194	23.4775	16.7018					347.1	321.531	285.311	248.575	191.212	129.446	81.2175	50.1565	28.7652	17.3257	11.3216	5.5172
	349.9	603.606	562.991	508.362	406.229	288.569	190.261	120.053	70.2651	41.6894	25.5675	16.8418					349.9	321.231	285.411	247.775	192.012	127.446	80.4175	49.1865	29.9352	17.3157	10.8016	5.8642
	352.7	603.606	562.591	506.462	405.329	289.069	189.761	119.953	70.7451	41.4594	26.0575	17.7518					352.7	320.731	285.011	248.575	190.612	128.446	80.8975	49.8065	28.7052	17.3957	11.7116	6.4722
	355.4	603.606	562.091	506.162	405.629	289.569	190.061	120.453	70.3051	41.3694	25.2575	16.3518					355.4	320.43	284.311	247.975	188.912	128.646	79.5375	50.8965	29.2452	17.1957	11.3716	5.9832
	358.2	602.906	563.091	505.362	405.029	289.169	188.861	120.253	69.9251	40.9294	24.9275	16.1518					358.2	320.93	284.411	246.875	189.512	127.946	79.9475	50.4565	28.7352	17.1657	11.9116	5.9832
	361	602.506	561.991	505.762	404.829	288.869	189.561	120.153	70.9451	41.3094	25.0175	17.3418					361	320.63	284.411	247.175	189.512	127.946	80.5975	49.6465	28.9552	17.2957	11.4116	6.5852
	363.8	603.006	561.491	504.862	404.729	288.769	189.561	119.153	70.9051	40.6094	25.1575	16.8318					363.8	319.731	284.211	247.075	188.612	128.146	81.4675	49.2865	29.2152	16.9357	11.8916	5.4822
	366.6	601.506	561.691	504.062	403.129	287.969	189.661	118.553	70.9151	42.0794	24.9575	16.1718					366.6	319.63	284.711	247.675	188.012	129.046	80.0375	49.8565	29.2252	17.4857	11.5216	6.9232
	369.3	601.406	562.291	505.362	403.029	288.669	189.361	119.153	70.1051	41.3694	25.1475	16.0118					369.3	319.93	284.211	246.775	188.412	127.946	78.5775	49.3965	28.2352	17.6057	11.7016	6.9792
	372.1	600.406	561.091	504.362	403.329	287.469	188.761	119.453	70.6951	41.6894	25.4175	16.7618					372.1	318.731	282.611	245.875	188.512	127.646	79.5775	49.1065	28.3352	17.3057	12.1316	6.9332
	374.9	600.906	561.291	505.762	403.329	287.469	188.361	118.853	70.0251	40.6494	25.2075	16.3818					374.9	318.531	282.411	246.075	187.612	127.446	81.1775	50.1565	28.1952	17.1557	10.6316	6.8042
	377.7	602.306	561.491	505.162	402.829	287.669	188.561	120.053	70.0451	41.3094	23.8375	16.1618					377.7	319.531	283.211	246.175	188.212	128.046	80.1575	49.8965	28.4252	17.9557	11.4116	6.0162
	380.5	601.906	560.391	504.062	401.729	287.069	188.261	117.553	69.3651	40.4694	24.2275	16.2818					380.5	319.13	279.611	244.975	186.112	127.746	78.0075	47.6565	27.9152	17.1357	11.6116	5.1412
	383.2	536.306	498.991	464.562	377.429	272.769	179.361	112.053	69.1851	39.6394	23.8375	15.4518					383.2	246.731	227.811	211.875	168.712	116.946	73.8575	45.6565	25.7952	16.2257	10.5616	4.3692
	386	456.706	425.891	413.262	344.329	251.869	167.961	105.353	65.2951	39.3194	23.8675	14.1018					386	194.53	177.511	177.875	148.212	106.346	66.8875	40.0265	24.2552	15.1157	8.8396	5.0662
	388.9	380.406	407.791	398.662	334.329	246.669	163.661	103.253	62.5951	37.0694	23.8375	15.1318					388.9	152.131	170.611	171.375	142.912	101.746	65.5775	38.9565	23.9452	14.3757	9.2296	4.5092
	391.7	371.906	391.991	383.762	324.729	239.069	159.761	102.153	61.9051	36.0594	21.9775	14.0418					391.7	150.631	163.311	164.075	137.812	98.3057	63.0375	38.8065	22.9152	14.3357	8.5696	4.3162
	394.5	359.406	377.191	370.062	314.029	232.069	154.861	99.3133	59.8351	36.3294	20.4775	13.4218					394.5	144.231	156.911	156.875	131.712	94.5257	59.8675	37.6465	22.3852	13.7557	8.4626	4.0202
	397.2	346.006	362.691	357.262	304.429	225.969	151.161	96.4133	56.9351	34.6794	20.0475	13.8618					397.2	138.831	149.711	151.975	128.112	90.9757	58.4075	35.7065	21.5952	12.2257	7.8916	3.6622
	400	333.906	349.391	345.462	295.529	219.769	147.161	94.3333	55.5851	33.1894	19.7575	13.3118					400	134.331	143.511	146.775	124.312	89.3457	57.6575	34.3865	21.2352	12.0657	8.6166	3.7902
	402.8	322.606	337.991	334.362	287.129	213.769	143.861	91.3233	55.1951	32.6394	20.5775	13.5618					402.8	130.03	139.111	142.675	120.412	86.3657	56.3575	34.4865	20.1452	13.2157	8.1606	4.3802
	405.6	312.306	326.791	324.262	279.029	207.969	140.961	89.3133	54.9851	31.8794	19.9375	13.0518					405.6	125.13	134.011	137.475	116.812	83.6657	54.5775	33.0665	19.9752	12.6457	8.0286	4.3712
	408.3	303.206	315.891	314.562	271.429	202.869	138.061	87.8833	53.8151	31.6694	19.2075	13.1418					408.3	121.731	128.811	132.075	113.412	81.6157	53.3975	32.1765	19.2452	12.4857	7.5136	4.2562
	411.1	294.006	306.491	306.362	263.829	197.569	134.861	86.1133	52.9751	31.1194	18.9875	12.2718					411.1	118.13	126.111	128.475	108.912	79.2857	51.0575	32.2465	19.2952	11.7857	7.3986	3.6652
	413.9	286.106	297.891	297.562	257.029	193.069	130.761	84.6333	51.8651	29.9794	18.6875	12.3618					413.9	114.331	121.611	123.275	106.412	75.8357	50.0175	31.5365	18.9052	11.6157	7.0886	3.6612
	416.6	278.206	290.391	289.862	251.129	188.769	128.561	82.3833	50.1751	29.6494	17.7975	11.6618					416.6	110.93	118.811	119.775	102.612	74.3657	49.0175	30.6465	17.7952	12.6957	8.4916	2.9902
	419.4	270.306	282.191	282.162	245.529	185.069	126.961	80.5833	49.1551	29.2194	17.6975	12.3018					419.4	107.831	114.311	117.475	99.5517	73.3457	47.2975	29.9065	16.8852	11.5257	8.2526	3.5382
	422.2	263.306	275.491	275.662	239.329	181.169	123.761	79.2133	48.7651	28.6094	16.6175	11.6218					422.2	105.031	111.711	114.775	97.0617	71.4757	46.4375	29.4365	16.9852	10.9757	7.3306	3.2502
	425	256.606	268.391	268.962	234.229	177.369	120.861	77.8533	47.4951	28.4694	17.5675	12.0318					425	101.231	109.711	111.175	93.7517	69.6557	46.1975	27.6765	17.1552	10.3657	7.4786	4.6862
	427.8	250.806	261.091	262.562	228.029	173.469	119.061	77.1133	46.4051	27.5694	17.4375	11.4218					427.8	97.9705	106.211	108.275	92.8217	68.0057	45.5775	28.2165	16.3552	9.9507	7.2336	3.1432
	430.5	244.206	254.691	256.162	223.929	170.469	116.361	75.2233	45.7451	27.4294	16.9775	11.9818					430.5	95.4405	102.811	105.675	88.8817	66.7857	45.0575	27.6465	16.3752	9.1007	7.9806	2.6452
	433.3	239.306	249.291	251.162	218.729	166.869	113.661	72.5833	44.9551	27.1694	16.8775	11.3618					433.3	93.9905	99.811	102.575	88.2617	64.9957	42.6175	26.4865	16.8852	9.9447	8.6796	2.9732
	436.1	233.506	244.191	246.362	215.529	163.469	111.661	72.3433	44.2451	26.7294	16.5675	10.9618					436.1	90.7905	98.061	99.8048	86.2817	64.2057	41.8375	26.9965	15.4552	9.5107	8.1006	1.9372
	438.9	228.406	238.991	240.962	211.229	160.269	109.761	71.1433	43.5851	27.1594	17.0375	11.2118					438.9	89.3805	95.261	97.8048	83.4917	63.0657	40.5975	26.1965	15.6152	9.7627	6.8376	4.4452
	441.7	223.406	233.291	236.062	206.729	157.169	107.961	70.2133	42.0851	25.7594	16.2375	10.7818					441.7	87.4605	93.221	95.7248	81.8617	60.8757	39.7175	26.1665	16.1652	9.5637	7.3386	3.9112
	444.5	219.206	228.891	231.662	203.129	154.569	105.761	69.4933	41.9351	25.1494	15.6875	10.9618					444.5	85.9705	90.901	93.1848	80.5117	60.3457	40.4575	25.4265	13.6152	10.2487	7.5776	3.1462
	447.2	214.906	224.591	227.262	198.529	151.569	104.261	68.7133	40.7351	25.4594	15.7875	11.2018					447.2	84.0405	89.231	90.9148	78.0117	59.1257	38.8675	24.4765	14.9152	9.1297	7.6966	3.2112
	450	210.806	218.591	221.962	195.329	148.469	103.161	66.3533	41.0151	24.1094	15.3875	10.1918					450	81.8905	88.061	87.7548	77.5417	57.8557	38.6675	24.2365	13.9452	9.4447	7.9256	3.9722
	452.8	206.806	214.891	218.162	191.229	146.069	101.261	65.6133	40.6651	23.5494	16.1375	9.7718					452.8	79.8805	85.741	86.6248	76.2717	57.4857	37.8175	24.9365	14.1452	8.6297	6.4166	4.1122
	455.6	203.206	210.191	213.662	188.629	143.569	98.9209	64.1933	39.5251	23.0994	15.3975	9.8308					455.6	78.5605	84.721	85.0048	74.2117	56.1257	38.0075	23.7665	14.7952	8.4607	6.7636	2.7942
	458.4	200.806	206.591	209.562	185.029	140.769	97.8109	62.7933	39.8551	22.8694	14.5375	10.1518					458.4	77.5605	81.851	82.5848	72.3417	55.5457	36.8175	22.5265	15.1752	7.8757	6.1826	3.1312
	461.2	196.506	202.391	205.862	182.029	139.769	95.6309	61.6233	38.5351	22.7094	15.0275	9.8998					461.2	75.9705	80.361	81.2048	70.7417	54.4857	36.0075	22.3165	14.8552	8.8197	6.7116	2.2692
	463.9	193.306	198.291	202.262	177.429	136.069	94.5909	61.0133	38.6851	22.9994	14.3675	11.1318					463.9	75.4805	79.321	79.6748	69.1617	53.7457	35.2675	21.6565	14.5452	8.3497	7.3446	2.4972
	466.7	189.206	193.791	198.562	175.129	133.769	93.0209	60.2533	37.4551	23.0794	14.1775	10.0718					466.7	73.9205	78.371	79.0348	68.4417	52.5457	35.2475	21.5065	14.1252	8.3007	6.6956	3.7142
	469.5	186.806	191.191	194.862	171.929	131.169	92.3309	59.2333	36.8851	23.2294	14.3375	10.1618					469.5	71.7605	76.121	76.3448	67.4417	51.2957	34.2775	22.9365	14.0652	7.9177	7.3026	3.4462
	472.2	183.406	188.391	191.862	169.129	128.969	90.1909	57.6633	37.2051	22.4894	14.4175	9.9578					472.2	70.2805	74.001	75.4448	67.1617	51.4557	33.3675	22.1865	13.8352	7.1417	6.1416	2.5482
	475	181.506	185.091	188.162	165.329	127.269	88.6109	58.3633	36.1851	21.9094	13.7975	9.5908					475	69.1105	72.811	74.3948	65.2517	49.3857	33.4875	22.5165	14.2952	8.8087	6.7576	2.3052
	477.8	177.706	181.691	184.662	163.629	125.469	87.8709	56.8333	35.3551	22.0794	13.2275	9.4148					477.8	68.1505	71.821	72.7048	64.4817	48.6357	33.3275	22.0065	12.7552	9.0357	6.8766	2.8592
	480.7	173.806	179.291	181.662	161.029	123.069	86.2209	57.0533	35.3651	21.8694	13.4475	9.4548					480.7	66.9705	69.941	71.7148	64.3417	49.1557	32.6775	21.8465	12.5052	8.7417	5.3176	1.6392
	483.4	171.006	176.291	178.262	158.229	122.369	84.8609	55.5433	35.2551	21.5594	13.0575	9.2708					483.4	66.4605	68.991	70.1248	63.4717	48.7357	32.0275	21.1365	11.9252	8.5257	6.0356	2.5602
	486.2	168.306	172.891	175.462	156.229	119.669	84.2009	54.6133	33.5451	21.6794	14.2075	9.5848					486.2	64.8405	68.401	69.7348	60.9017	46.8057	31.0175	20.5465	13.9052	7.9527	5.4236	2.9292
	489	166.406	169.791	172.362	153.229	117.269	82.4909	53.9733	33.0051	21.7694	14.0475	9.7458					489	64.0605	67.481	68.4048	60.4917	45.8757	31.5775	20.3065	12.6752	8.1767	6.5856	2.8802
	491.8	162.706	166.591	170.762	150.129	115.369	82.2409	53.1133	32.9251	21.0094	12.8975	9.7298					491.8	63.0505	66.721	67.4848	60.2617	44.9457	31.2075	20.1565	12.7352	8.5417	6.5346	2.3942
	494.6	159.906	164.291	167.662	148.829	115.069	80.3609	53.3833	32.8251	21.7194	13.3575	9.4098					494.6	61.8905	64.971	66.3648	59.4517	44.1957	30.3475	19.4765	12.3152	8.1127	6.9146	3.3762
	497.4	158.006	161.591	164.962	146.429	112.269	78.5209	52.4133	33.2151	21.5194	13.3875	9.6618					497.4	61.5005	64.261	65.2648	57.5717	44.5457	31.0275	19.7865	11.4752	8.3207	6.9556	4.3232
	500.2	155.806	159.291	161.662	144.729	111.569	79.0109	50.9333	32.6651	21.6694	12.7775	9.3818					500.2	60.7405	63.781	64.5148	57.2517	43.0857	30.0075	19.6865	11.6152	8.1447	5.8326	3.7832
	503	153.606	156.391	159.762	143.129	109.769	77.2609	50.4933	32.5951	21.3594	13.2675	9.0318					503	59.5005	62.911	62.8548	56.1517	43.4357	29.8275	19.4665	11.8952	7.7697	5.2666	3.8522
	505.8	151.006	153.691	157.862	140.729	107.869	76.6209	49.6933	31.8751	20.9894	12.7675	8.4858					505.8	58.9105	61.591	62.9348	55.5117	42.8357	29.7175	19.3165	12.5952	7.3527	5.5956	3.3852
	508.6	149.006	151.691	155.862	138.029	106.169	75.1409	49.5333	30.8251	20.1494	13.7975	9.0558					508.6	57.9005	59.871	61.7348	55.5617	42.1657	29.1375	19.5265	11.9152	8.9937	5.1306	3.5622
	511.4	147.506	150.491	152.462	135.529	104.069	75.2609	48.7033	31.1151	19.8394	13.5675	9.3188					511.4	57.6905	59.581	60.5548	55.1317	41.7657	29.5075	18.2565	12.1052	8.3267	7.0846	3.2462
	514.3	145.206	147.991	149.562	133.529	102.869	73.9109	48.1533	30.3651	20.5294	13.3075	9.9108					514.3	56.2305	59.191	59.8148	53.5817	41.7157	28.2475	18.4665	12.0052	8.6867	6.3566	3.6982
	517.1	143.106	145.291	147.762	132.729	102.169	72.9809	47.9233	30.3051	19.6694	12.9075	9.9578					517.1	55.1905	58.251	60.5148	53.1617	40.6557	28.0675	18.2765	11.9552	8.0677	6.1186	3.6482
	519.8	140.606	143.791	146.062	129.229	101.469	72.6109	47.7333	30.6251	18.8294	12.9975	9.1648					519.8	54.2905	59.001	59.4648	51.7717	39.2157	27.4875	19.6265	12.3052	7.1007	5.9506	2.8052
	522.7	139.206	140.891	143.562	127.729	100.969	71.9109	47.6033	30.5751	18.9294	12.4075	8.5968					522.7	54.2305	57.641	58.3948	52.2117	39.4657	28.6175	19.4565	12.2352	8.4607	6.9716	2.8632
	525.5	138.606	139.091	141.762	126.529	98.6588	70.3709	47.0733	29.5551	18.3094	11.9575	8.1548					525.5	54.0205	57.061	58.0648	50.3417	38.9157	27.9675	19.4365	11.4652	8.5247	6.1706	3.5622
	528.3	137.206	136.691	140.262	124.629	97.4088	69.0609	46.2533	29.5151	18.6294	13.0675	9.2918					528.3	52.3705	56.381	56.1648	50.1517	38.8857	27.5775	17.7365	11.9052	7.8997	6.4796	4.1292
	531.1	134.806	135.791	137.562	123.729	94.8588	68.6909	45.9233	29.0751	19.0494	13.1375	9.2228					531.1	52.4805	55.611	55.7948	50.1217	38.2957	26.6975	17.6365	12.2452	8.6437	6.2386	4.1862
	533.9	133.406	133.491	136.562	122.029	95.1888	67.5909	45.2533	28.7251	18.9894	12.3375	8.9828					533.9	51.1205	54.571	54.6948	49.6217	38.3257	26.8775	18.0665	11.8552	8.5537	5.6606	5.2702
	536.7	132.206	131.791	134.762	120.029	93.2988	67.0209	44.4833	28.0751	18.6494	11.9575	8.9658					536.7	51.5305	53.951	53.4948	48.1317	36.9457	26.7575	17.7665	11.9652	7.6467	5.5296	3.1712
	539.5	130.506	130.691	133.162	119.429	93.1188	66.2609	43.6333	28.5351	17.9394	12.5075	8.9948					539.5	50.6005	52.661	53.0048	47.6617	37.1557	26.9175	18.7665	12.3752	7.6527	6.8316	2.7172
	542.3	128.006	128.991	131.862	117.529	92.0088	65.1809	44.7433	28.7451	18.0394	11.4675	9.2748					542.3	49.9605	52.661	53.3648	47.0617	36.8257	27.1375	18.6265	10.8952	7.6847	6.6196	2.9172
	545.1	126.406	127.391	130.462	116.229	90.8088	64.0709	43.7033	27.7051	17.7094	11.4275	9.1398					545.1	50.2205	52.991	53.0248	47.6417	36.3957	26.1875	17.1665	11.4952	9.0987	6.4836	3.6412
	547.9	125.006	125.691	127.962	114.329	90.1888	63.8009	42.7233	27.8051	17.4794	11.1975	8.6628					547.9	49.7805	52.731	52.0748	46.9017	36.7257	25.9875	17.1665	11.1352	9.2257	6.4866	3.0282
	550.7	123.906	124.491	126.062	112.729	88.5488	63.1309	42.1433	27.9051	17.9094	11.2375	8.0598					550.7	49.5105	51.081	51.5848	46.3617	36.1857	25.1275	17.4465	11.3752	8.7457	7.2496	2.8942
	553.5	123.506	122.491	124.562	112.329	87.6388	61.7209	41.5433	27.3851	18.3494	11.6675	8.3568					553.5	48.7105	51.071	51.7748	45.3917	36.0057	25.9275	17.5565	11.6852	8.1567	7.5626	3.2232
	556.4	122.206	121.491	122.662	111.329	85.9788	61.5509	41.3733	27.3951	17.4794	11.1175	9.5148					556.4	48.8605	50.391	51.8548	44.7717	35.4157	25.9175	17.5565	11.3752	7.4537	7.5186	2.8632
	559.1	121.206	119.691	121.962	110.129	85.3088	61.4409	41.1133	26.7351	18.4294	11.7575	9.6748					559.1	47.8305	50.291	51.0648	45.4817	34.9657	25.5075	17.6965	11.6452	7.9487	7.6746	2.6572
	562	119.506	118.091	120.762	108.929	83.8488	60.7409	40.3233	26.4151	17.5494	12.2375	8.7178					562	47.1805	49.241	49.2048	44.5617	34.8657	24.8575	17.3565	11.8852	7.3457	7.3686	3.9712
	564.8	118.206	116.691	119.462	107.529	83.5088	60.3309	39.3133	25.8751	17.2094	11.1975	9.3748					564.8	47.3305	47.651	49.5648	45.0317	35.1557	24.6475	16.7565	12.0652	7.8327	7.7576	3.7962
	567.6	116.306	117.291	117.562	106.329	82.1088	59.6509	39.0133	26.4251	17.0694	12.3775	8.5378					567.6	46.3405	47.011	48.6848	44.8917	34.7157	25.0175	16.5165	10.3552	8.3927	7.0166	2.6752
	570.4	114.206	114.691	116.462	104.929	81.2888	59.3309	39.2533	26.0251	16.7394	11.3775	9.6208					570.4	46.8405	48.051	49.3148	43.3317	34.9857	24.1975	17.6865	10.4252	8.9777	7.0586	3.5912
	573.2	114.106	112.791	116.062	103.729	80.7688	58.0609	39.3033	25.0051	16.9894	11.8275	9.0788					573.2	44.6105	47.631	48.7048	42.8117	33.7057	23.8675	17.5065	11.1052	8.0147	7.5036	3.1032
	576	113.206	112.491	114.162	101.729	80.6088	57.4609	38.6833	26.1651	17.2594	11.3275	9.3598					576	45.8405	46.961	48.1948	43.6317	33.5657	24.3275	17.5265	10.8552	7.4867	6.7626	4.8622
	578.9	112.306	112.291	113.062	101.229	78.5688	57.2509	39.0333	26.3751	16.5694	11.0275	8.9578					578.9	46.0705	46.711	47.2648	42.7817	33.4457	23.4175	16.3665	10.4552	7.7717	6.4916	4.7162
	581.7	110.706	111.591	111.462	99.8692	79.6488	56.4409	38.3933	25.2351	15.9994	10.6075	8.9928					581.7	45.4605	47.111	46.1448	42.7017	32.8757	24.0875	16.1565	10.1852	7.8927	6.4946	4.1902
	584.5	110.806	110.691	110.862	97.9192	78.1088	56.7709	38.6933	24.9651	15.8594	11.1275	8.3728					584.5	45.1005	45.401	45.9048	42.2617	33.8757	23.3975	16.3665	10.0482	8.2107	6.2076	3.5572
	587.3	110.306	109.191	108.862	97.7692	76.1788	56.0909	38.4733	24.2951	17.3994	12.4575	8.3298					587.3	45.1905	46.291	46.0948	41.6717	33.9057	23.2675	16.6365	9.7902	8.0277	5.8566	3.1002
	590.2	110.106	107.091	108.462	96.8092	75.9388	55.2309	37.9633	24.6451	16.4394	11.4175	8.3528					590.2	44.5905	45.381	46.3248	41.1217	33.5657	23.4275	16.2565	10.7652	7.9267	6.7286	2.7312
	592.9	109.206	106.391	107.262	96.4792	75.8888	54.7509	38.0133	25.1751	15.7694	10.3475	7.8868					592.9	43.4205	45.621	45.0348	40.9317	32.5957	23.3675	16.8365	9.8332	7.3047	6.3426	3.0552
	595.8	108.506	104.691	105.762	94.9992	74.9988	54.0709	37.7333	24.6451	16.0194	11.5875	9.0458					595.8	44.9505	44.421	45.0248	40.2817	32.2957	23.3075	16.5365	9.8912	7.6247	6.2026	3.3932
	598.6	106.806	104.091	104.962	94.5292	73.4388	54.2009	37.2233	24.8151	17.2594	11.3375	8.6018					598.6	44.2005	43.351	44.7748	40.2417	32.0357	23.4075	16.8365	10.5252	7.7587	6.7786	3.4492
	601.4	106.606	103.191	103.862	93.3292	72.7888	53.8509	37.4033	24.8751	16.4894	11.0275	9.7448					601.4	42.8805	42.961	44.8148	39.7917	31.1957	24.0975	16.7165	10.9852	6.5217	7.9396	3.3692
	604.2	105.106	103.591	102.462	92.8892	73.0688	52.7809	36.5733	24.4451	15.4994	11.4775	10.3118					604.2	42.8605	42.931	44.5148	38.8517	30.6457	21.6175	15.7665	11.2452	6.6777	7.3416	3.6002
	607	104.306	101.491	102.462	92.3692	72.6188	53.2509	36.2133	23.6451	16.0194	10.6375	8.8928					607	43.1305	42.701	43.4648	39.6917	31.6957	21.9075	15.7165	11.1952	7.0507	7.1976	4.3992
	609.9	103.106	100.691	101.462	90.8092	71.7588	52.7109	36.6033	24.6751	16.6694	10.7675	7.8368					609.9	42.5705	42.761	43.2448	39.2617	31.7257	22.2875	16.0865	10.4152	6.9797	6.6176	4.5222
	612.7	102.706	99.8314	101.262	90.2192	71.1588	51.7809	35.9433	23.6351	16.0094	10.8775	8.1498					612.7	42.2805	42.921	42.4948	38.9717	31.5557	21.7575	14.9465	10.1552	8.0117	7.0206	5.3982
	615.4	102.706	99.5014	99.9017	89.6192	69.8488	51.2709	35.2833	23.8251	15.3994	11.4575	7.3418					615.4	41.9705	43.641	43.4048	39.4317	31.5857	20.9775	15.1765	9.9902	8.4077	7.6766	3.9602
	618.3	101.406	97.2614	98.7117	88.1292	68.9788	50.3709	35.2833	23.0151	15.0194	11.1875	6.9198					618.3	41.0005	43.831	42.0148	38.7917	31.3657	22.1075	15.7265	10.6052	8.9387	7.2796	3.0632
	621.1	100.806	96.8414	97.6917	87.8892	68.5488	50.3609	34.5033	22.4451	15.6294	11.5975	7.6788					621.1	41.0805	43.061	41.9248	38.3317	30.6157	21.1675	15.6465	11.4052	8.1397	6.1146	3.1962
	623.9	101.006	97.1414	96.0517	87.2992	68.2288	49.7609	35.3533	22.8351	15.5394	12.4075	7.8268					623.9	41.2205	43.651	42.1048	38.2917	30.4057	21.3675	15.7165	10.4552	7.8527	5.8546	3.8722
	626.8	99.8756	96.4414	96.0717	87.6892	67.2088	49.5709	33.8133	22.7351	15.7994	11.6575	7.8068					626.8	41.6105	41.781	40.8848	38.1717	30.7557	21.8575	14.8065	9.7672	7.1567	6.7736	4.7972
	629.6	99.5956	94.9814	94.9117	86.2092	67.2488	48.5809	34.1433	22.2651	16.4594	10.8675	7.3358					629.6	40.4405	42.001	40.7048	37.8217	30.8757	20.8275	15.3065	9.4902	7.2647	5.9786	4.1952
	632.4	98.0656	94.8214	94.4617	84.3592	66.5288	49.0909	35.1233	22.5151	15.5494	11.0875	7.4268					632.4	41.4905	41.231	41.2048	37.9317	31.0357	20.0975	14.3165	10.9752	7.1237	5.9976	4.8242
	635.3	97.5056	93.5314	93.4917	83.9592	66.3988	48.9709	33.7633	22.4551	15.4994	11.0975	8.1228					635.3	40.7305	41.281	41.4048	37.9917	29.9357	21.4675	14.3065	11.4552	7.4297	5.5986	4.6992
	638.1	96.5156	92.9214	92.9817	83.5792	66.1588	48.5709	33.5733	22.5951	14.6194	10.9175	8.4038					638.1	40.5005	40.491	41.6548	37.4317	29.9757	20.6075	14.9765	10.6652	8.8297	7.3216	4.5792
	640.9	95.7856	91.6514	93.0817	82.8892	54.1188	41.4509	29.6033	21.0651	15.8794	10.3875	9.0698					640.9	39.4905	40.431	41.0748	37.0517	26.7257	20.1975	15.7965	10.8452	8.3267	8.1566	4.7232
	647.6	82.6256	76.2114	75.1917	67.9892	54.1188	40.9909	29.1533	21.1851	15.6794	11.2675	9.1468					647.6	35.2905	36.721	35.5448	31.7917	26.9057	20.4475	14.9665	11.2452	8.7387	7.4106	4.7162
	654.6	81.9956	76.2714	75.0417	67.3092	53.9888	40.8709	29.2733	20.9451	15.4594	11.1775	9.1468					654.6	35.5405	36.701	36.0848	31.9817	26.8057	20.5575	15.0765	11.1452	8.7967	7.7126	4.7162
	661.5	81.8756	76.2214	75.1017	66.8692	53.9888	40.8709	29.2733	20.9451	15.4594	11.2975	9.1468					661.5	35.8705	36.591	35.6548	32.1117	26.8057	20.5575	15.0765	11.1452	8.7967	7.8226	4.7162
	674.2	81.8756	76.2214	75.1017	66.8692	53.9888	40.8709	29.2733	20.9451	15.4594	11.2975	9.1468					674.2	35.8705	36.591	35.6548	32.1117	26.8057	20.5575	15.0765	11.1452	8.7967	7.8226	4.7162
	676.9	81.8756	76.2214	75.1017	66.8692	53.9888	40.8709	29.2733	20.9451	15.4594	11.2975	9.1468					676.9	35.8705	36.591	35.6548	32.1117	26.8057	20.5575	15.0765	11.1452	8.7967	7.8226	4.7162
	679.7	81.8756	76.2214	75.1017	66.8692	53.9888	40.8709	29.2733	20.9451	15.4594	11.2975	9.1468					679.7	35.8705	36.591	35.6548	32.1117	26.8057	20.5575	15.0765	11.1452	8.7967	7.8226	4.7162
	682.4	81.8756	76.2214	75.1017	66.8692	53.9888	40.8709	29.2733	20.9451	15.4594	11.2975	9.1468					682.4	35.8705	36.591	35.6548	32.1117	25.3857	20.5575	15.0765	11.1452	8.7967	7.8226	4.7162
	685.1	81.8756	76.2214	75.1017	66.8692	53.9888	40.8709	29.2733	20.9451	15.4594	11.2975	9.1468					685.1	35.8705	36.591	35.6548	32.1117	13.6257	20.5575	15.0765	11.1452	8.7967	7.8226	4.7162
	687.9	81.8756	76.2214	75.1017	66.8692	53.9888	40.8709	29.2733	20.9451	15.4594	11.2975	9.1468					687.9	35.8705	36.591	35.6548	32.1117	12.9157	20.5575	15.0765	11.1452	8.7967	7.8226	4.7162
	690.6	81.8756	76.2214	75.1017	66.8692	53.9888	40.8709	29.2733	20.9451	15.4594	11.2975	9.1468					690.6	35.8705	36.591	35.6548	32.1117	12.7057	11.8175	15.0765	11.1452	8.7967	7.8226	4.7162
	693.4	81.8756	76.2214	75.1017	66.8692	53.9888	40.8709	29.2733	20.9451	12.6594	11.2975	9.1468					693.4	35.8705	36.591	18.2648	32.1117	12.8257	3.4035	15.0765	11.1452	8.7967	7.8226	4.7162
	696.1	81.8756	76.2214	75.1017	66.8692	53.9888	40.8709	18.2333	20.9451	4.9184	11.2975	15.4718					696.1	35.8705	36.591	9.0858	32.1117	11.6057	5.1725	15.0765	11.1452	8.7967	7.8226	13.4252
	698.8	81.8756	76.2214	75.1017	66.8692	36.7288	16.8609	8.3703	15.6251	3.6134	11.2975	14.5718					704.5	16.3005	36.591	10.1928	32.1117	10.3567	7.2635	16.1265	15.3452	15.0057	7.8226	13.5152
	704.5	29.7756	28.0114	30.0617	36.8592	22.3188	10.0359	7.2533	6.0411	2.6844	15.6275	14.4718					707.3	6.6965	16.971	12.7048	20.1917	9.0507	9.3065	6.0735	4.1752	4.2357	10.8616	13.6352
	707.3	23.2056	21.1414	22.8017	24.9892	18.6788	10.3309	6.2463	4.5661	1.9414	14.9675	14.2418					710	7.2315	9.022	13.4548	11.8617	8.2887	8.7605	5.7435	4.9722	5.5577	11.0316	13.3452
	710	23.7856	21.3914	22.5217	22.3992	16.4088	10.0709	5.4833	4.6771	0.728	14.8275	13.9918					712.8	9.6195	10.531	12.7748	12.0517	6.9407	7.1315	8.1755	6.1982	7.1617	10.0596	13.1252
	712.8	24.4556	21.3714	22.8217	20.8892	15.0088	10.8509	4.2523	3.2471	0.2469	14.2575	13.7818					715.5	9.8395	12.411	12.4748	13.9317	6.2707	6.4535	8.3665	6.5292	7.3997	9.9426	12.7052
	715.5	23.9156	21.1514	22.4417	19.5592	14.1488	9.1529	3.4863	2.3171	0.193	14.3675	13.5518					718.3	9.9685	13.361	10.9948	14.1917	6.1617	4.6215	6.7875	5.6132	5.9777	10.3616	12.2252
	718.3	23.4656	20.0114	21.6617	18.2292	12.8688	8.5149	2.9473	1.4931	-0.7086	13.9875	12.7318					721	9.6565	13.081	9.3958	13.5917	12.2157	3.7965	5.8195	5.1292	4.7427	10.2626	12.5152
	721	22.5856	19.4614	20.9017	18.3792	12.6888	7.7179	2.3753	0.665	-1.5426	13.5575	12.7718					723.8	8.4215	11.321	8.8738	12.3017	8.1017	3.2365	4.8105	3.0582	4.2197	9.9716	11.9952
	723.8	21.9756	19.1414	20.3417	17.6892	11.6288	7.0609	1.7323	-0.1007	-2.5626	13.4175	13.0418					726.5	7.0045	9.885	7.8348	10.7917	6.1077	3.1095	2.8775	1.8592	3.1457	9.5176	12.0652
	726.5	21.0056	18.2114	19.7317	16.4492	11.1988	5.9909	1.4963	0.0117	-3.3146	13.6475	12.8918					729.2	5.3625	8.587	7.4828	9.7747	5.5067	8.4695	2.2695	1.0264	2.1577	9.2906	11.8452
	729.2	20.3156	17.8414	18.9517	16.3692	11.0688	6.1089	0.8401	-0.4523	-1.0876	13.1975	13.1618					731.9	4.6745	7.633	10.6348	9.1887	4.6327	4.7045	2.0435	0.2461	1.2519	10.0796	11.7852
	731.9	20.3756	17.8314	18.1217	15.7992	10.4588	6.2709	4.8903	-0.6274	-3.9906	13.1375	13.0418					734.7	3.6245	6.473	6.4948	8.0057	3.9247	2.2725	1.3505	-0.0629	0.4266	9.7346	11.7852
	734.7	20.4556	17.4814	17.9917	15.9192	13.0688	9.1369	1.6853	4.9671	-4.3316	13.1875	13.4218					737.4	9.3205	6.456	5.7808	8.2717	3.5947	2.0315	7.1625	5.1192	4.9367	9.8416	11.6252
	737.4	21.8956	20.4314	17.7217	20.1792	9.8788	5.1279	0.5045	1.9441	-4.3166	13.0675	13.0818					740.2	5.1395	11.401	4.9378	13.1517	3.4667	1.6655	4.3385	2.8662	0.8931	10.1736	11.9152
	740.2	17.8656	16.0714	14.5117	16.6392	9.2098	4.3399	-0.3407	-0.4609	-4.0156	13.2775	12.8918					742.9	3.6575	7.686	4.4088	10.0727	3.3467	1.0058	2.8445	1.1672	-0.3304	9.7966	11.6852
	742.9	17.3256	15.3914	14.7917	15.2592	8.4218	4.0479	-0.6722	-1.7189	-4.1846	13.0275	12.6418					745.7	3.1015	6.271	4.5488	8.0417	3.1757	0.95	0.825	-0.2671	-0.8733	10.5316	11.7352
	745.7	17.7356	15.4414	15.8017	14.0392	9.2568	3.8419	-1.1357	-2.1579	-4.0756	13.3275	13.5218					748.5	2.7595	5.48	4.3348	6.8497	3.7037	1.093	0.0708	-0.4685	-1.6493	10.7016	10.9752
	748.5	18.4456	15.0614	15.7817	13.7192	8.6948	3.9789	-0.5029	-2.5069	-3.7496	13.1975	13.4318					751.2	2.5325	4.705	4.8728	6.5487	3.3907	1.069	-0.8425	-1.0658	-1.1783	10.6616	11.9552
	751.2	18.5256	14.8314	16.0617	14.2492	7.9738	4.3329	-0.7754	-2.8509	-3.6646	12.7975	13.7518					754	1.8775	4.409	4.3748	5.5707	5.1987	1.3521	-1.0885	-1.9808	-1.3973	10.1196	11.7052
	754	18.3956	15.4114	16.0917	14.1292	8.6518	4.0999	-0.89	-2.5519	-4.0036	12.0775	13.4918					756.7	2.2055	4.098	4.4878	6.0087	8.9557	1.3754	-0.6906	-2.4888	-1.2223	10.0976	11.1752
	756.7	18.4956	15.5914	15.9217	13.5692	8.2828	3.8589	-0.7942	-2.4569	-3.8136	12.2975	13.5818					759.4	2.5495	4.176	4.3118	5.1037	5.5397	1.2298	-0.7165	-2.1348	-1.0053	10.0056	11.4052
	759.4	18.4256	15.8414	15.9617	13.5592	8.9628	3.4149	-0.914	-2.1609	-4.2646	12.3675	13.5718					762.2	2.6735	4.27	4.7488	5.0147	4.5957	2.3095	-0.487	-1.5588	-0.9123	9.9806	11.5752
	762.2	18.4756	15.6414	15.6817	14.3392	9.0398	3.5249	-1.0302	-2.5969	-3.6986	12.6275	14.1518					764.9	2.0885	4.512	6.0778	5.4067	4.4877	5.4675	-1.3025	-2.0418	-1.2743	10.5816	11.8352
	764.9	18.4456	15.6014	15.5017	14.1292	8.9198	3.7139	0.6904	-2.6239	-1.2696	12.6775	13.4418					767.7	1.6975	4.276	6.2578	5.4977	4.1867	2.5055	-1.0875	-1.6558	-0.7563	10.4716	11.8252
	767.7	18.6056	15.0814	15.5017	14.5392	9.1248	4.5519	2.5943	-1.5959	-2.1416	13.1775	13.4918					771.6	3.7695	4.79	5.5348	5.4867	4.3557	2.1465	1.0025	0.2591	-0.5333	10.1206	11.8852
	771.6	19.1356	15.1914	16.9717	15.0692	9.4018	6.1009	0.1651	-0.7123	-2.5666	13.5475	13.4518					774.3	2.6275	6.617	5.6278	7.4057	3.9217	1.1565	4.9195	4.1402	2.0387	10.0186	12.0752
	774.3	19.8856	14.8314	17.8717	15.8892	8.0418	3.8509	0.2643	-2.8359	-3.1626	13.8075	13.4418					777.1	2.1855	6.663	5.3938	10.9317	3.8667	1.1082	1.3745	0.031	-0.8363	9.2666	11.7852
	777.1	18.9556	14.2914	16.8417	14.3392	8.6728	4.6269	0.3512	-2.9899	-3.2656	13.0875	13.6718					779.8	2.0715	5.028	5.0098	7.5907	3.5297	0.9069	0.497	-0.8678	-1.2323	9.5986	11.2052
	779.8	18.5056	14.8914	16.8917	14.1492	8.4948	4.5399	-0.4308	-2.8729	-2.9166	12.3975	13.8418					782.6	2.5425	4.51	5.2128	7.2077	3.6367	0.5584	-0.0668	-1.2208	-1.2433	9.8396	11.1552
	782.6	18.7656	14.7114	16.2317	13.7692	8.6198	4.3429	0.2271	-2.4289	-3.6076	13.1475	13.6318					785.3	2.6775	3.993	4.7428	6.1877	3.0477	0.4666	-0.6903	-1.2388	-1.2213	9.7636	11.2452
	785.3	18.0156	14.4914	15.9717	13.8892	8.9578	4.2609	0.3329	-2.2429	-3.4616	13.0175	14.1718					788.1	2.5865	3.812	4.8238	5.8147	3.0647	0.8857	-0.8775	-1.3088	-1.2443	9.5956	10.5452
	788.1	17.5856	14.5614	15.4517	13.6792	8.7628	4.1619	-0.1146	-2.2339	-3.2686	13.1575	14.3218					790.9	2.2615	4.329	5.1868	5.9167	4.7587	0.9667	-0.6003	-0.8938	-1.1723	9.6596	10.4452
	790.9	18.0056	14.5914	15.7517	13.9992	8.3118	4.5119	-0.3231	-2.8739	-3.3576	13.6075	13.4618					793.6	2.1685	3.763	5.2198	6.0097	5.3787	0.4498	-0.1477	-1.2038	-1.5053	9.1956	11.1352
	793.6	17.4356	14.4714	15.6917	13.6192	8.0298	4.4289	-0.4529	-3.1999	-3.6756	13.4275	14.0018					796.4	1.6565	3.518	5.0638	6.1317	4.1017	0.4276	0.0072	-1.4838	-1.3433	9.4846	11.3152
	796.4	17.1856	14.5614	15.4917	13.4492	8.0358	3.9399	0.3992	-2.9729	-3.3256	12.9675	13.9318					799.1	1.7575	4.229	6.2708	5.4617	3.3007	1.6105	-0.127	-0.9768	-1.4213	9.3556	11.0452
	799.1	17.0356	14.5714	15.2717	13.3892	8.1258	3.3079	-0.0062	-2.3089	-1.6756	12.6075	13.5018					801.9	1.9185	4.282	8.6468	5.3237	4.3397	3.4875	-0.4442	-0.9968	-1.3163	9.2706	11.2352
	801.9	17.4956	14.4014	15.0317	13.1192	8.0938	2.9539	0.8367	-2.6159	0.8764	12.7775	14.0018					804.7	2.2945	4.568	6.9078	4.7377	4.8097	2.2585	-0.8565	-1.1268	-0.9823	9.7166	10.9352
	804.7	17.4456	14.6914	15.7517	13.4992	9.2758	4.8439	1.1033	-0.6763	-1.0266	12.8975	14.2918					807.6	3.7095	4.667	6.4618	5.0267	4.3087	1.7705	1.7525	0.22	0.9307	8.9866	10.5252
	807.6	19.8256	16.7414	18.5917	13.7492	10.5588	7.3299	-0.0241	1.2441	-2.1456	13.0775	14.1518					810.3	2.1385	7.202	5.7888	6.5457	4.4767	1.8755	3.7795	1.7892	3.4887	9.0726	10.8952
	810.3	19.0056	15.0514	16.6817	15.3092	9.4358	5.4229	0.3472	-0.2228	-2.5716	13.2575	13.8118					813.1	1.8245	5.913	5.5038	7.8267	4.2637	2.0775	1.6725	0.8296	1.1815	8.9306	11.4452
	813.1	17.9756	15.0514	15.8117	14.7992	9.2088	4.2619	-0.4552	-0.483	-2.7796	12.7875	13.7718					815.8	2.2455	5.337	5.5678	6.6797	3.5087	1.3403	0.6911	0.251	0.3182	9.0816	11.1052
	815.8	17.3056	14.3914	14.4017	14.0092	8.9928	3.9809	-0.5968	-1.6259	-3.0546	13.2275	14.5118					818.6	2.7155	4.577	5.1988	6.4087	3.7357	1.1435	0.8125	0.1756	0.7099	9.4006	10.4752
	818.6	16.9956	14.2714	14.0817	13.5092	8.3598	4.0079	-0.6761	-1.6489	-3.0136	13.5075	14.2618					821.3	3.3725	4.285	4.8668	6.2567	3.5337	0.9636	0.225	-0.019	-0.8843	9.7686	10.3652
	821.3	16.8256	14.2414	14.1917	13.4892	7.8138	3.6259	-0.5182	-1.8499	-2.5596	13.0075	14.7618					824.1	2.9345	4.232	5.2578	5.2557	5.4877	0.9986	0.4698	-0.0307	-1.1663	10.4416	11.1252
	824.1	16.6756	14.0514	14.3817	13.5492	7.4698	3.3999	-0.7591	-2.0979	-3.0146	12.5375	13.9818					826.9	2.3345	4.446	5.2618	5.4357	5.2037	1.5705	0.1553	-0.1287	-0.9113	9.8886	11.4352
	826.9	16.8856	14.3414	14.8017	13.1492	7.5218	3.8279	-0.7004	-2.5519	-3.0176	12.6075	13.9318					829.6	2.2515	4.48	5.5638	5.9277	4.9877	1.6555	0.3373	0.1338	-1.3153	9.7456	11.2052
	829.6	16.9156	14.0614	14.9017	13.5292	8.0668	4.0019	-0.9324	-2.3409	-3.1536	12.8775	13.8118					832.4	2.1725	4.526	5.6268	5.7127	4.7997	1.9945	0.4473	-0.742	-1.0503	10.1136	11.6952
	832.4	16.6756	14.5814	15.1717	12.9792	8.2738	3.6979	-0.8917	-2.3099	-1.4106	12.4975	14.7218					835.2	2.5255	4.501	6.3698	5.2497	4.5527	2.7445	-0.0456	-0.4323	-0.515	10.3916	11.6252
	835.2	16.9556	14.5514	15.0717	12.6992	8.2438	3.8389	1.4213	-2.1199	-2.1716	12.7575	13.4818					837.9	2.5265	4.68	7.0488	5.4847	4.7477	2.5375	-0.4466	-0.7864	-0.1933	10.1776	10.8052
	837.9	17.4456	14.7314	15.1317	12.5192	8.7968	5.3439	1.4303	-0.2769	-2.1966	12.9775	14.0318					840.6	3.1405	4.554	6.6178	4.9807	4.3157	2.5785	2.2365	-0.2512	0.0581	10.1766	11.5552
	840.6	16.6056	14.3014	15.1617	14.2492	8.7168	4.6009	1.4823	0.0734	-1.9196	13.6275	14.8118					843.3	3.2675	6.113	6.5818	6.2717	4.4307	2.8155	2.1565	0.1635	0.8614	10.6016	11.5952
	843.3	16.5256	14.3414	15.1017	13.9692	9.0748	4.3479	1.5193	-0.2403	-1.8316	14.2675	14.7418					846	3.0565	5.986	6.6288	6.1237	4.6837	2.4585	1.6245	0.2895	0.5652	11.1616	11.4752
	846	16.4256	14.0014	15.2817	13.6792	9.0568	4.2719	1.6773	-0.2063	-1.8716	14.1375	15.1318					848.8	3.1895	5.206	6.6108	6.5987	4.8447	2.6675	1.4015	0.1316	0.2398	11.1416	11.6152
	848.8	16.8756	13.9414	15.2317	13.9292	8.7638	4.4499	1.5363	-0.3326	-1.9146	14.0175	15.3918					851.6	3.4485	5.344	6.6498	6.9357	4.8447	2.6525	0.9765	0.2382	0.2745	11.2816	11.4852
	851.6	16.7356	13.8814	15.4217	14.0592	8.6028	4.6799	1.6743	-0.1113	-2.0156	14.2675	15.4018					854.3	3.7765	5.185	6.9538	7.4107	4.8447	2.8275	0.9963	-0.0588	0.5185	11.2616	11.8552
	854.3	17.1856	13.6414	15.5617	13.6392	8.9668	4.6859	1.5503	-0.3468	-1.5496	14.3275	15.5718					857.1	3.5825	5.032	6.4808	7.3417	4.8447	2.6335	1.0326	0.0501	0.5197	11.3316	11.9152
	857.1	17.1956	13.7214	15.4717	13.6992	8.8888	5.0959	1.6553	-0.3842	-1.3076	14.3875	15.7218					859.9	3.7335	5.227	6.6578	6.9457	4.8447	16.4375	0.9967	0.1041	0.5619	11.0016	11.9252
	859.9	17.0356	14.1914	15.5717	13.8692	9.2108	5.2839	1.6223	-0.7041	-1.3076	14.4675	15.9518					862.6	3.4945	5.329	6.6578	6.7907	4.8447	4.5725	1.1895	0.253	0.8293	10.9616	11.8452
	862.6	17.5656	14.0714	15.8117	14.0892	9.2548	5.4129	1.6223	-0.446	-1.3076	14.6675	15.9518					865.4	3.6605	5.355	6.6578	6.6387	4.8447	3.8035	1.0365	0.6027	0.7552	10.9416	11.8452
	865.4	17.6856	14.3214	15.7717	14.1992	9.2548	5.4129	1.6223	-0.446	-1.3076	14.5575	15.9518					871.2	3.6605	5.551	6.6578	7.0417	4.8447	5.3985	1.0365	0.6027	0.7552	10.8816	11.8452
	871.2	17.6856	14.3214	15.7717	14.1992	9.2548	5.4129	1.6223	-0.446	-1.3076	14.5575	15.9518					874	3.6605	5.551	6.6578	7.0417	4.8447	5.7395	1.0365	0.6027	0.7552	10.8816	11.8452
	874	17.6856	14.3214	15.7717	14.1992	9.2548	5.4129	1.6223	-0.446	2.1244	14.5575	15.9518					876.7	3.6605	5.551	6.6578	7.0417	4.8447	4.8935	1.0365	0.6027	0.7552	10.8816	11.8452
	876.7	17.6856	14.3214	15.7717	14.1992	9.2548	5.4129	1.6223	-0.446	0.4888	14.5575	15.9518					879.5	3.6605	11.311	6.6578	7.0417	4.8447	3.8865	1.0365	7.4792	0.7552	10.8816	11.8452
	879.5	17.6856	14.3214	15.7717	14.1992	9.2548	5.4129	1.6223	-0.446	0.8266	14.5575	15.9518					882.2	3.6605	2.296	6.6578	7.0417	10.8857	2.1925	1.0365	0.937	0.7552	10.8816	11.8452
	882.2	17.6856	14.3214	15.7717	14.1992	9.2548	5.4129	1.6223	-0.446	1.1034	14.5575	15.9518					884.9	3.6605	3.414	6.6578	7.0417	3.6777	0.513	1.0365	2.3212	0.7552	10.8816	11.8452
	884.9	17.6856	14.3214	15.7717	14.1992	9.2548	5.4129	1.6223	-0.446	1.0891	14.5575	15.9518					887.7	3.6605	5.476	6.6578	7.0417	4.4127	-0.0778	1.0365	4.1132	0.7552	10.8816	11.8452
	887.7	17.6856	14.3214	15.7717	14.1992	9.2548	5.4129	1.6223	15.7151	0.7121	14.5575	15.9518					890.4	3.6605	6.349	6.6578	7.0417	5.4817	-0.4057	1.0365	4.8832	0.7552	10.8816	11.8452
	890.4	17.6856	14.3214	15.7717	14.1992	9.2548	5.4129	1.6223	3.5411	0.7591	14.5575	15.9518					893.2	3.6605	5.05	13.2248	7.0417	6.4587	-2.7195	1.0365	4.2702	0.7552	10.8816	11.8452
	893.2	17.6856	14.3214	15.7717	14.1992	9.2548	5.4129	18.6133	1.0536	0.5215	14.5575	24.7918					895.9	3.6605	3.959	3.8888	7.0417	6.4917	-2.2165	1.0365	3.3422	0.7552	10.8816	21.2952
	895.9	17.6856	14.3214	15.7717	14.1992	28.0988	26.9909	4.7393	-0.0251	0.5476	14.5575	23.6718					901.5	16.9705	3.276	4.6698	7.0417	5.5647	-1.9435	13.4265	1.6882	3.2167	10.8816	21.6252
	901.5	28.7856	21.1114	18.2017	25.7892	12.4988	11.2609	1.7203	-0.6209	0.9052	23.6775	22.7018					904.3	4.1555	2.216	6.3598	7.5277	4.1567	-2.0195	3.0455	0.8097	4.3837	24.4816	21.0252
	904.3	13.0556	8.9054	8.6427	12.5992	9.6668	7.5559	0.7943	-1.4759	0.329	23.1175	23.3018					907	2.5255	1.781	6.1838	2.5777	2.9337	-1.7185	3.6005	-1.0388	4.3007	24.6516	20.5652
	907	8.7366	6.0984	8.0497	9.8132	6.9508	5.2379	0.3361	-2.8559	0.1674	22.5375	22.5418					909.8	3.6105	0.8025	5.5318	3.9327	2.2627	-2.1245	4.3815	-1.7118	4.2337	24.3816	19.9052
	909.8	7.8736	5.7624	8.1937	8.2592	5.0638	3.7149	-1.2997	-3.4159	0.2948	22.8975	22.4818					912.5	4.4015	-1.453	5.4978	4.7957	1.4657	-2.6145	5.1345	-3.7748	4.8197	24.5116	19.3252
	912.5	6.7096	4.7744	7.3397	6.7842	4.0808	2.1489	-2.1587	-4.3719	0.4106	22.6375	22.4118					915.3	3.1155	-1.935	3.9088	5.3767	-0.2188	-2.4585	4.0745	-3.0238	4.7017	24.2916	18.9052
	915.3	5.4476	4.2474	6.7367	5.9642	3.6208	0.6543	-2.7267	-5.0339	0.0446	22.5775	22.3418					918.1	2.0135	-1.881	2.7788	5.4697	-0.6043	-2.3495	3.4485	-2.4268	4.2167	23.6216	18.7352
	918.1	4.9326	4.3244	5.8277	4.6362	2.5908	-0.5961	-3.8547	-5.5839	0.8189	22.5575	22.4418					920.8	1.3105	-1.681	1.6608	4.0307	-1.3233	-2.0775	2.1025	-2.5348	4.4297	23.2216	19.0352
	920.8	4.0646	3.3904	5.5477	4.3252	1.6288	-1.1761	-4.6287	-6.8389	1.109	22.4175	21.7118					923.6	0.1347	-1.297	1.3978	3.2067	-0.6253	-2.5585	0.5912	-2.6188	4.0037	23.7916	19.2152
	923.6	3.2066	2.0224	5.2797	3.7702	0.7993	-1.3461	-5.0057	-6.6269	1.2362	22.4475	21.5418					926.3	-1.0295	-1.942	-1.9082	2.7767	-0.2851	-1.9505	-0.3426	-2.6998	4.3037	22.8216	19.0452
	926.3	3.1806	1.3974	4.2317	3.9762	0.7267	-2.0331	-6.1227	-6.8299	1.1511	22.0175	20.1518					929.1	-2.0785	-1.665	-1.4122	2.1617	-0.2118	-1.9955	-0.7867	-2.4048	4.9847	23.0016	19.1252
	929.1	2.7126	0.8595	3.8277	2.9172	-0.454	-3.8971	-5.6537	-6.5529	1.4154	22.6675	21.3518					931.7	-5.3015	-1.966	-1.0132	1.5167	-0.6073	-1.8635	-2.2205	-2.9698	7.7697	23.0216	18.6752
	931.7	-0.1315	-1.3026	2.8127	2.2322	-0.7634	-3.8361	-5.6707	-6.4919	1.7174	22.7575	21.1218					934.4	-5.4475	-1.619	-0.1436	0.7364	-0.5793	-1.7195	-3.0995	-2.7038	7.8587	22.7716	18.8352
	934.4	-0.5403	-0.5994	2.8567	1.8832	-0.6058	-3.4101	-5.8787	-6.5059	2.2124	22.9475	21.0718					937.1	-5.1945	-1.307	0.2688	0.6746	-0.6473	-2.4525	-2.9915	-2.4948	7.5827	23.0816	18.8852
	937.1	0.1072	-0.2769	2.4617	2.0592	-0.6342	-3.6921	-5.6637	-6.3979	2.0404	23.3375	21.2618					939.8	-4.3665	-1.578	-0.0169	0.2243	-0.7673	-2.3315	-3.3515	-2.7448	6.9987	22.6716	18.4552
	939.8	-0.1855	-0.5117	2.7927	1.7952	-0.3797	-3.8911	-5.6797	-6.4699	2.1944	23.8075	21.2218					942.5	-4.8235	-1.775	-0.2164	0.7457	-0.9163	-2.3835	-3.3975	-2.6518	7.1867	22.5716	18.3852
	942.5	-0.2532	-0.344	2.4287	2.4232	-0.7174	-3.4551	-5.9017	-6.4489	1.8524	24.0675	21.7818					945.2	-4.6085	-1.583	-0.8982	0.3496	-1.2163	-2.8355	-3.0525	-2.5178	7.5277	22.5216	18.5552
	945.2	-0.2744	-0.2194	2.2877	2.2742	-0.3037	-3.3541	-5.2897	-6.5849	1.5554	23.5775	21.2918					948	-4.5455	-1.716	-0.4177	0.3795	-0.5094	-2.4265	-3.1195	-2.3878	7.7737	22.4116	17.9352
	948	-0.2402	-0.2155	2.4667	2.3622	-0.4202	-3.9531	-5.3497	-6.9809	2.2444	24.0075	21.4118					950.8	-4.2635	-1.604	-0.8652	0.2404	-0.4109	-2.1545	-2.8565	-2.2268	8.1067	22.1116	18.2352
	950.8	0.2016	-0.2316	2.5357	3.0142	-0.8166	-4.0771	-5.6767	-6.4119	2.1294	23.8775	21.2518					953.5	-4.3055	-1.548	-0.4685	0.6008	-0.2637	-2.2825	-2.5975	-2.2418	7.8167	22.1716	18.6852
	953.5	0.2805	-0.0888	2.8657	2.9452	-0.5857	-3.4321	-5.2137	-6.2059	1.8924	23.8975	21.3318					956.2	-4.9775	-1.36	-0.0057	0.4505	0.1224	-2.5215	-2.9475	-2.2368	7.3417	22.2616	18.8552
	956.2	0.0289	-0.6214	2.5467	2.8432	-1.1772	-3.7431	-5.3217	-5.8039	2.0004	24.2575	21.7718					959	-4.0085	-1.0133	-0.3414	0.9004	0.2104	-3.1095	-2.5275	-1.6148	7.2697	22.0016	18.7852
	959	-0.1168	-0.4929	2.7427	2.6512	-0.5312	-4.1211	-5.0147	-5.6279	1.8044	24.3075	21.6418					961.7	-3.6715	-0.1154	-0.4644	0.9473	-0.1786	-0.8075	-2.6015	-1.5248	6.9637	21.3616	18.7152
	961.7	-0.199	-0.7053	2.0877	2.5502	0.0223	-3.7261	-5.3037	-6.0989	1.5884	24.7175	22.1118					964.5	-4.2025	-0.685	-0.4693	0.3898	-0.403	-2.3755	-3.0215	-2.3148	6.9907	22.0916	19.1452
	964.5	0.2584	-0.114	2.4967	3.0122	0.1733	-3.4491	-5.2887	-6.5979	1.5294	24.7675	21.8518					967.2	-4.3405	-1.483	-0.1206	0.3147	-0.511	-2.3495	-2.5845	-2.0198	7.2137	21.7316	18.5852
	967.2	0.1254	0.2371	2.6377	2.6082	-0.2453	-2.6441	-5.1267	-6.6539	1.4784	24.4375	22.0918					970	-4.0335	-1.163	-0.7662	0.3643	-0.2379	-2.7155	-2.8065	-1.9368	7.5507	21.5816	18.9152
	970	-0.096	-0.1847	2.6097	2.6032	-0.4902	-2.8341	-4.7177	-5.9109	2.3484	23.5575	22.0418					972.7	-3.9725	-0.7761	-0.3045	0.946	0.022	-2.7375	-2.3345	-2.6938	6.3677	22.2816	19.2352
	972.7	0.179	-0.3433	2.1767	2.5342	-0.1325	-2.9551	-4.8457	-5.9739	1.0993	23.1475	21.7818					975.5	-3.5835	-0.6813	-0.193	0.8582	-0.1702	-2.4355	-2.7255	-2.8928	6.6897	21.9716	18.8152
	975.5	0.0584	0.1938	2.6247	2.9752	0.5168	-2.9021	-5.1307	-6.3179	2.1844	23.6875	21.9118					978.2	-4.1965	0.7021	-0.2302	0.5856	0.5213	-1.9495	-3.0855	-1.6498	7.4207	21.7716	18.3852
	978.2	0.0425	0.0391	2.9377	2.4142	0.2237	-3.0751	-4.9577	-6.0559	2.6504	23.6575	22.6518					981	-4.2385	0.1053	-0.8772	0.7624	-1.7483	-2.7635	-2.3835	-1.6198	7.1707	22.6116	18.5052
	981	-0.0795	-0.9201	2.9867	2.7422	0.0066	-3.4561	-5.1267	-6.0539	2.7684	23.8675	22.3318					983.7	-4.4405	-0.5272	-0.5498	1.1257	-1.4233	-2.3795	-2.1225	-2.0508	7.3827	22.5616	18.5752
	983.7	0.498	-0.7364	2.4797	2.7702	0.0231	-3.1931	-5.0197	-6.1779	2.2664	24.1475	22.2018					986.5	-3.7035	-0.4428	-0.5659	1.2637	0.1974	-2.0605	-2.2745	-2.3918	7.3187	22.2216	18.3252
	986.5	0.5554	-0.2898	3.0387	2.8552	-0.3102	-2.7371	-5.2257	-6.1549	1.9534	23.4775	22.2018					989.2	-3.9505	-0.4711	-0.4639	0.9519	0.5809	-1.3325	-2.3875	-2.8708	8.1287	21.9816	18.3552
	989.2	0.3024	0.0363	3.2857	2.9732	-0.2345	-3.0411	-5.2217	-5.2009	1.9764	23.6475	22.1218					992.3	-3.8705	-0.7735	-1.3352	0.6084	0.7478	-1.5575	-2.8945	-2.9978	8.1877	21.7016	18.1852
	992.3	0.7491	-0.3505	2.7907	3.3932	-0.2424	-3.1791	-3.8787	-5.4149	2.1364	24.3275	21.6118					995	-3.7725	-0.5191	-0.6841	1.2357	1.191	-1.1285	-2.8125	-2.6808	8.3007	21.8516	20.1852
	995	0.8875	-0.0945	2.4637	3.4022	0.5168	-2.6631	-4.9727	-5.8469	2.5084	24.2475	22.7818					997.9	-5.6825	-0.0632	-0.0138	1.8667	0.3333	-2.3925	-3.1435	-2.7648	7.1397	22.2516	18.8852
	997.9	-0.3033	-0.7818	3.1127	3.5962	0.9708	-3.2801	-3.2207	-5.6659	3.4144	24.5575	22.7618					1001	-3.4105	0.0955	0.4294	-1.1443	-0.0602	-1.5155	-3.2465	-2.1168	6.9067	22.5916	19.6352
	1001	-0.5946	0.1346	2.6347	4.1382	-0.1485	-3.5541	-4.1077	-5.4249	2.5584	24.4875	22.0918					1003	-4.0505	-0.7182	0.7831	0.76	0.6848	-2.5455	-2.3385	-1.6948	8.2527	23.1616	18.3452
	1003	0.2789	-0.0671	3.7777	3.1082	0.1284	-2.7441	-4.4407	-5.6639	2.6874	24.2175	21.7818					1006	-3.3585	-0.6838	1.3968	1.7067	0.3329	-2.5045	-2.1065	-1.2688	7.9507	22.7716	18.3652
	1006	1.276	0.8696	3.7187	3.0992	1.1668	-2.1441	-4.0567	-6.3499	2.6444	24.5475	22.5518					1009	-3.4725	-1.267	0.2655	2.0537	-0.6313	-1.8855	-1.3875	-2.4988	9.1257	23.2116	18.5152
	1009	1.2627	0.4865	3.7007	3.4672	0.7219	-2.7251	-4.0007	-5.2719	3.1324	25.5275	21.9218					1012	-3.1585	-0.1056	0.8209	0.0496	0.5958	-1.3865	-1.6785	-2.2478	8.2047	24.4216	17.8652
	1012	0.0075	1.0634	2.3677	3.9732	1.4508	-2.7391	-4.9317	-4.9439	2.8694	25.8575	21.8218					1014	-2.8065	-0.2998	-0.4739	0.4387	0.2769	-2.0885	-2.4355	-3.1038	8.1107	22.7716	17.1152
	1014	1.0089	0.3571	3.2617	4.3462	2.2118	-1.7611	-4.3047	-4.4539	1.7604	24.8675	21.1918					1017	-3.7555	-1.48	0.0462	1.4167	-0.5209	-0.7435	-2.5785	-2.7308	8.3057	21.8116	19.2452
	1017	1.5616	0.6689	3.4777	2.9852	1.1008	-2.7941	-4.3217	-5.0079	1.2113	25.3575	22.6118					1020	-3.4235	-0.3471	-0.5043	1.6317	0.3844	-0.8525	-1.9095	-3.3038	8.2127	21.5916	18.3752
	1020	1.4256	1.5564	4.2297	1.9422	1.6538	-3.0301	-3.8217	-6.3279	1.5584	25.6075	22.3518					1023	-2.3705	-0.0933	0.2669	0.7638	1.2708	-1.2515	-2.8245	-1.7698	9.3147	20.8716	18.7052
	1023	2.1416	2.4154	4.0167	4.0162	0.5655	-3.9311	-3.6637	-6.4779	2.6074	24.9675	22.7018					1025	-3.2225	-1.273	1.0729	1.4387	0.5542	-2.0495	-2.2065	-2.0948	8.8377	21.7016	19.1452
	1025	1.0682	0.2242	3.9337	3.7742	0.4203	-1.8161	-4.5277	-4.9809	3.3294	24.5375	21.5418					1028	-5.0895	-1.106	0.2237	0.9851	-0.3013	-0.9025	-2.1455	-3.5598	8.0597	22.2816	18.4552
	1028	1.1385	0.5023	4.4207	4.0972	1.5268	-0.6699	-5.2417	-5.0639	2.8024	24.9275	22.8018					1031	-4.0365	-0.0339	1.2558	1.8777	-0.2308	-0.7405	-1.6535	-2.5218	8.1797	23.0016	18.1652
	1031	2.2216	-0.1594	3.7397	4.1562	1.4368	-1.2101	-4.4437	-5.3349	2.6384	24.6475	22.0318					1034	-3.4365	-1.401	1.3288	1.2447	0.6971	-2.0625	-2.4965	-2.8648	8.9607	22.7516	19.0752
	1034	1.2554	1.3504	3.3337	3.8412	1.2158	-2.2661	-4.1067	-5.9699	3.0204	24.3875	22.7018					1037	-3.0285	-1.605	0.0073	1.9987	0.5794	-1.5755	-2.1365	-1.8698	9.0977	22.6216	17.9852
	1037	1.4636	0.3984	4.0617	4.0922	0.7182	-1.6741	-4.6147	-4.8999	3.2104	25.5575	22.3018					1039	-4.0445	0.435	-0.3895	0.9296	0.1665	-2.2925	-1.7435	-2.6018	7.6757	21.8816	18.0052
	1039	2.2246	1.2034	4.3027	4.1722	0.7074	-2.0971	-4.6317	-4.5759	2.6824	25.1175	22.7418					1042	-3.4185	0.4164	-0.8032	0.6867	0.1817	-2.1685	-1.7215	-2.3628	9.1137	23.1416	18.2952
	1042	2.3986	1.1144	4.1897	3.5532	0.553	-1.8471	-4.3917	-5.1379	2.5484	24.5275	22.7618					1045	-3.6665	-1.0652	0.0125	0.6902	0.5369	-1.4955	-1.2195	-1.3738	7.2127	22.3816	18.5152
	1045	1.5396	0.6875	4.8257	3.8902	0.5327	-1.2141	-4.1147	-4.9539	3.1444	23.7775	22.8118					1048	-3.2375	-0.9433	0.5005	1.3217	0.4034	-1.2245	-1.6725	-1.5778	8.3317	22.5816	17.8852
	1048	1.07	0.6695	3.5187	4.2242	0.9488	-2.0471	-3.4877	-4.5799	3.2634	24.3575	22.5218					1050	-2.2675	0.183	0.6003	1.1457	0.9279	0.0179	-1.4175	-1.5578	9.3387	22.9616	18.3852
	1050	1.6096	0.6245	4.5957	3.9852	0.6785	-1.9561	-4.0667	-5.6219	2.5404	24.4475	22.1018					1053	-3.2275	0.011	0.4059	1.3527	0.0672	-0.7645	-1.8055	-1.7938	8.6377	21.9416	18.8552
	1053	1.7946	0.1939	3.6717	4.4922	1.4478	-2.7461	-4.2737	-5.6079	2.5144	25.2675	22.0018					1056	-2.5375	-0.5835	0.8393	1.8047	-0.2168	-0.8705	-1.5085	-1.0808	8.1287	21.9916	18.4852
	1056	1.2866	0.6139	3.9717	3.8012	0.8509	-2.1931	-4.2827	-5.6449	2.5214	25.7875	22.0418					1059	-3.0025	0.009	1.5648	0.9177	0.327	-0.2088	-1.3835	-1.6208	6.7477	23.4616	18.9752
	1059	1.9786	0.6087	3.8887	4.1992	1.7498	-1.9001	-4.8367	-4.7399	2.7934	24.9675	22.3318					1061	-2.8535	1.136	0.6978	1.6657	1.0775	-0.9325	-2.6195	-1.0608	8.1717	22.6316	18.7152
	1061	2.9486	1.0254	4.6597	4.6952	2.2758	-3.0331	-3.8277	-4.7449	2.7144	24.1275	22.3918					1064	-2.9145	0.5355	0.3489	0.936	1.1043	-1.6845	-1.8245	-1.7598	8.4757	22.3616	18.3752
	1064	1.4366	0.2764	4.1017	4.4302	1.5168	-2.2031	-4.2257	-3.7219	2.6624	25.1675	22.7718					1067	-3.5475	0.2405	0.7191	2.7577	0.5096	-1.0795	-0.8495	-1.3568	7.7067	22.6016	18.4452
	1067	0.7423	0.0179	4.2527	3.4452	0.7807	-1.3761	-3.6747	-4.2909	2.7444	25.5775	21.8918					1070	-3.5545	-1.0218	1.7108	3.1167	0.7265	-1.4965	-2.0715	-0.8508	7.9927	21.7516	19.4352
	1070	0.7222	-0.0542	5.0007	3.7822	1.2338	-1.7501	-3.6147	-4.6309	2.3934	25.9875	21.2718					1072	-2.3385	-1.365	0.3898	3.9047	0.758	-1.0475	-1.0555	-1.6228	8.6837	22.0416	18.9052
	1072	1.0975	1.1544	3.6907	3.9882	2.0548	-1.7441	-4.0477	-4.8939	2.5154	25.1175	21.5718					1075	-3.1335	0.004	0.1646	1.6437	0.5468	-1.3795	-1.8325	-1.7048	9.3377	22.1416	19.1852
	1075	2.1706	1.4994	4.6027	3.3532	0.9268	-1.7581	-4.2917	-5.2019	1.5574	25.1175	22.1318					1078	-1.6555	0.0148	0.6534	2.6037	0.9626	-1.1255	-0.6083	-1.4548	8.9597	22.8316	18.5552
	1078	1.8336	2.1784	4.1327	3.7502	0.6806	-2.2751	-4.6837	-4.4759	2.1644	24.8575	23.0218					1081	-2.3665	0.1606	0.4803	2.5907	0.8024	-0.5491	-0.9025	-2.6298	8.5567	22.3616	19.2152
	1081	0.9309	1.4444	4.5287	3.8972	0.5572	-1.6191	-4.1167	-4.4229	2.7454	25.2075	23.1018					1084	-1.8915	0.4641	-0.3409	1.057	0.5802	-1.2015	-0.7946	-2.2058	8.5197	22.6016	18.5552
	1084	1.2573	1.0184	3.7587	4.2742	1.2238	-1.7941	-3.7667	-4.6159	2.5034	25.3475	22.4718					1086	-2.8175	-0.3352	0.0128	2.2987	0.0361	-1.7935	-1.3205	-1.6238	8.0417	22.6516	18.6852
	1086	0.6836	1.0824	4.3197	4.1162	0.787	-1.4151	-5.2127	-4.7699	2.8394	24.9275	21.9718					1089	-3.1945	0.294	0.5621	2.8647	0.8632	-1.7645	-1.9965	-1.5238	8.7187	23.2116	18.2252
	1089	1.0888	0.4603	4.6627	4.7802	1.7808	-1.3761	-4.9777	-5.3349	2.4274	24.9075	21.9418					1092	-4.3105	-0.5203	0.7235	1.8047	-0.2133	-1.2945	-2.4065	-1.5638	7.7187	22.3916	19.3552
	1092	3.0566	0.299	4.4007	3.6782	1.6988	-2.4781	-4.0737	-4.5739	2.7944	24.6375	21.9618					1095	-2.6465	0.0506	1.1498	2.0047	-0.175	-3.1605	-1.9435	-1.3928	7.8297	21.7716	19.0352
	1095	2.8356	1.6244	2.9757	3.7472	1.7378	-2.5491	-4.2267	-4.5399	2.7804	26.4675	22.8918					1097	-2.2115	0.3388	1.7628	2.1257	-0.0085	-1.1475	-2.2045	-2.2038	8.2297	22.7416	19.8652
	1097	1.8386	2.1554	4.0057	4.4332	0.7954	-3.1161	-3.7887	-4.9139	1.1135	25.3175	22.6918					1100	-2.6985	-0.0131	0.9948	2.0627	0.7739	-1.7795	-2.3385	-2.3618	8.8347	24.1116	19.5052
	1100	2.4826	2.4314	4.7887	4.0052	1.5798	-1.5691	-3.6387	-4.2369	2.0754	25.6275	22.6118					1103	-2.5765	-0.7171	1.1279	1.1497	0.4743	-0.8295	-2.0245	-1.2138	8.7337	24.1416	18.9252
	1103	2.9116	2.0274	5.0997	4.5322	1.1668	-1.4691	-3.1557	-3.9699	2.4484	24.9975	21.9418					1106	-2.2285	0.5658	0.6594	2.0067	0.8121	-1.3425	-1.0465	-1.8368	8.3937	22.7616	19.2852
	1106	2.6796	1.9244	4.0487	4.6202	0.8567	-2.0281	-3.4487	-4.4419	3.2644	25.6575	22.6818					1108	-2.3515	0.3749	0.5836	2.3577	1.8537	-1.1735	-1.9425	-2.3558	8.5687	22.8916	18.1352
	1108	3.3116	0.7497	4.7487	4.9252	0.8738	-2.5421	-2.8777	-4.4619	2.8734	25.3175	22.5918					1111	-2.5945	0.07	1.5928	1.5317	1.8477	-0.4951	-1.5555	-2.2328	7.8087	22.0116	18.4952
	1111	2.4446	0.9934	4.4797	4.6792	0.9848	-0.9961	-3.1527	-4.5669	2.5664	25.2875	22.7218					1114	-2.9715	0.5598	0.4369	1.9257	0.3596	-1.1035	-1.0595	-3.2148	9.4107	22.6716	19.4252
	1114	1.2942	1.9524	4.6397	4.9432	1.3798	-0.0977	-2.8927	-5.1009	2.7884	24.9675	22.6318					1117	-2.4775	-0.355	1.8398	2.4687	0.712	-1.1915	-1.8065	-1.5868	8.4817	22.3616	18.8852
	1117	1.3426	1.7324	5.2347	4.1682	1.5278	-1.6651	-4.0227	-4.7459	2.2284	25.1975	22.6018					1119	-2.1795	-0.2016	1.8398	0.7469	0.0618	-0.7025	-2.5535	-1.7118	8.3597	22.1916	18.9852
	1119	1.5836	1.4434	4.6387	3.7412	2.3078	-0.6642	-4.1747	-4.0189	2.6634	25.0875	22.5118					1122	-1.2615	0.4585	1.8968	0.3493	0.6287	-0.9425	-1.7395	-0.8808	8.9047	22.5416	18.0152
	1122	2.1746	2.0874	5.4397	3.3662	2.1858	-0.8606	-5.4737	-4.7039	2.1644	25.3575	22.6118					1125	-2.1935	0.2949	0.7705	1.8757	0.3391	-0.1904	-2.1865	-2.4488	8.7847	22.1816	18.7152
	1125	2.6946	2.0164	4.8397	4.2042	1.2948	-0.6236	-3.7317	-4.4079	2.7064	25.4075	22.8118					1128	-2.4195	-0.1192	1.0261	1.8207	1.1262	-0.7585	-1.0795	-2.4968	8.6597	22.7716	18.4152
	1128	3.4196	1.6564	4.2217	4.8452	1.8188	-0.5539	-3.5837	-4.7089	2.9774	26.1275	22.5818					1130	-3.2245	-0.3613	0.8089	1.9617	0.3559	-1.1655	-2.0015	-1.9528	8.6987	22.5716	18.7452
	1130	3.2536	2.3384	4.4567	4.5542	1.9848	-0.3197	-3.7907	-4.9779	3.6554	25.3775	22.5918					1133	-3.2295	0.117	1.0266	1.9927	0.2485	-1.3105	-2.0385	-1.1098	9.3887	22.4116	19.2552
	1133	3.1126	1.5664	4.8257	4.7912	1.6828	-1.2071	-3.8657	-4.5409	3.0084	26.2775	21.9818					1136	-3.3465	0.1243	0.2992	0.9028	0.7673	-0.8865	-2.1595	-1.6688	9.2737	23.3316	18.7652
	1136	2.7146	1.8674	4.7167	4.7142	1.8798	-0.917	-4.1317	-4.5549	3.8784	26.1875	21.5318					1139	-2.3485	0.8015	1.3278	1.2667	0.1116	-2.6825	-1.9835	-1.5178	9.1487	22.8216	18.4052
	1139	2.0636	2.8104	4.4447	5.2822	2.5168	-1.1541	-3.2007	-3.7209	2.8764	26.3275	22.7318					1141	-2.2715	0.4727	0.692	1.5597	0.7118	-2.4545	-2.2555	-1.2008	9.2287	22.2916	17.7352
	1141	2.6546	2.1824	4.8907	4.9942	2.1318	-1.4241	-2.4447	-3.8099	3.3104	26.5675	22.7418					1144	-2.0785	0.1389	0.6915	2.1577	0.2231	-1.9505	-1.9895	-1.7908	9.3467	23.2116	17.7452
	1144	2.6016	2.3244	5.2687	5.0722	2.6538	-0.4401	-3.0457	-4.4189	3.3064	25.9875	22.7518					1147	-2.2135	-0.1964	0.371	2.5817	0.3731	-0.7625	-0.595	-1.5558	10.4577	23.7916	17.2252
	1147	2.5666	2.1214	4.8877	4.7012	1.4358	-0.1026	-3.8127	-4.9439	2.5954	26.2875	23.0318					1150	-1.6015	-0.3457	1.9598	2.6937	0.889	-1.2025	-1.0605	-2.2068	8.9917	23.5816	18.3752
	1150	2.7346	2.6724	4.6037	4.3812	1.1288	0.1065	-4.0127	-4.7079	2.6484	24.9875	23.2118					1153	-2.1675	0.233	1.7198	1.8147	0.6857	-0.8095	-1.5655	-1.8788	9.4767	23.9916	18.3952
	1153	2.3866	2.2764	3.9157	5.0412	1.3208	-1.0601	-3.4487	-4.2799	3.1364	25.2775	22.8518					1155	-1.2815	-1.561	1.2179	1.4167	0.6729	-2.5475	-1.4175	-1.5268	9.6357	23.9416	18.1452
	1155	3.0486	1.8914	3.9357	4.9542	0.8061	-1.4131	-3.4107	-4.1749	3.1504	25.7775	22.8418					1158	-0.9429	-0.3448	0.8661	2.5017	1.7707	-1.8825	-1.0265	-2.0518	9.4267	22.5616	18.2852
	1158	3.1916	2.2084	4.6197	5.6752	1.3798	-1.5311	-2.9757	-3.4779	3.1164	25.7275	22.5718					1161	-1.8535	0.2643	1.1834	1.2147	1.9277	-0.4463	-0.2918	-1.2338	9.6597	22.1916	18.6052
	1161	2.9236	2.4924	4.6897	5.6902	1.4148	-0.807	-3.6867	-4.0989	4.7344	26.5775	22.2518					1164	-2.1395	0.7376	1.7468	1.2247	1.1969	-0.5925	-1.3925	-1.2868	8.9127	23.8316	18.9252
	1164	1.7346	2.3964	5.1537	5.3572	1.9488	-0.6522	-3.7137	-4.3139	4.1004	26.3575	22.2018					1167	-2.8155	0.4922	1.7898	1.8317	1.4177	-1.7985	-0.8475	-1.2748	8.8957	22.6316	18.9252
	1167	3.4606	3.2664	5.0817	5.5662	1.1488	-1.1851	-4.4737	-4.3029	2.9074	25.5475	21.7618					1169	-2.5435	-0.1502	0.199	2.0667	2.3297	-0.6855	-1.1975	-0.3437	9.7937	22.3416	19.7352
	1169	2.4386	2.4644	4.8527	5.4542	1.8438	-0.9181	-4.2857	-4.1979	2.7814	25.4475	22.6018					1172	-2.1435	0.1182	1.2038	3.0267	0.7085	-1.1595	-1.1325	-0.7129	8.9147	22.0816	19.7352
	1172	3.2396	1.7274	6.2567	5.0252	1.7968	-1.1331	-3.3117	-4.1449	4.1044	26.3075	22.9218					1175	-1.5965	-0.0818	1.1459	2.5317	1.1239	-1.1885	-1.4035	-1.6348	8.6907	22.0216	17.8652
	1175	3.8546	2.1034	6.0177	4.0852	0.745	-1.0531	-3.8367	-4.5819	3.4954	26.6275	23.0118					1178	-2.4475	0.1221	1.3338	3.1167	0.4601	-0.6295	-0.7194	-2.2038	8.3657	23.5416	19.4252
	1178	2.8526	2.2354	5.5107	5.5872	1.3278	-1.2241	-3.2577	-4.0639	3.3374	25.9475	23.3618					1180	-1.9375	1.015	1.4808	2.5507	0.778	-1.4975	-0.8925	-1.9398	9.6167	23.1116	18.7552
	1180	2.8016	2.0544	5.5477	5.7252	1.8978	-0.5273	-3.7457	-4.9189	3.5124	26.5075	23.0718					1183	-2.3085	1.207	0.7881	2.4807	1.2718	-1.5825	-0.7263	-1.5238	9.2717	23.9216	18.6552
	1183	3.8406	2.3984	4.8327	5.2662	2.1868	-0.3667	-3.1127	-4.6919	3.3034	26.0075	22.5518					1187	-2.1215	0.0112	1.3288	2.5357	-0.181	-0.9325	-1.0475	-0.8192	10.4017	22.9116	18.0652
	1187	2.8076	2.6264	4.8637	4.9532	2.2868	0.3074	-4.5347	-4.8649	2.5394	24.5975	23.3018					1190	-2.4625	0.1673	1.5268	1.4767	-0.4063	-1.3755	-1.5955	-2.1668	9.5127	24.2016	18.1852
	1190	2.8266	2.8164	4.4467	5.7092	1.3238	-1.0661	-3.4917	-4.1149	3.1684	24.6875	22.7618					1193	-2.6455	-0.2259	-0.2824	1.7747	-0.1476	-1.1865	-1.1905	-2.1898	10.3967	24.2916	18.7852
	1193	2.1506	2.2014	5.2727	5.0662	1.1058	-1.1711	-3.4917	-4.1709	2.6244	24.7275	22.8818					1196	-1.6425	0.2217	0.3353	2.2597	-0.4602	-0.7235	-1.5045	-1.7978	8.9517	23.2616	20.0052
	1196	1.7716	2.7944	5.5977	5.3782	2.5168	-0.9721	-3.9517	-4.4939	2.9424	26.5275	23.2418					1198	-1.7305	0.3657	0.8508	1.6187	1.1634	-2.1385	-0.5066	-1.9478	9.2727	23.1216	18.7252
	1198	1.5446	2.3984	4.8617	5.5642	2.0988	-1.2671	-3.8237	-4.4909	2.8064	25.6375	22.9918					1201	-2.4305	1.358	0.2468	1.7747	1.0499	-2.2585	-0.9005	-1.0808	10.1947	22.8116	18.7952
	1201	1.7596	1.5554	4.5327	5.0942	1.3708	-1.7681	-3.9837	-3.8739	3.9534	25.9975	22.3218					1204	-2.0285	1.274	-0.4499	3.5667	0.1987	-1.3565	-1.0535	-0.6492	9.3177	22.1316	19.5152
	1204	2.3116	1.5174	5.3227	4.7462	1.2868	-1.8851	-3.2167	-4.3859	3.4474	25.1875	22.9418					1207	-2.7035	0.8076	1.0903	2.2967	0.4668	-0.8545	-1.8925	-1.2438	9.7427	21.8216	20.2752
	1207	2.3066	1.1314	5.9977	5.0192	1.6748	-1.6391	-3.9307	-4.8409	2.9654	25.6075	22.5218					1209	-2.6675	0.0266	1.7578	2.0617	0.9337	-0.9195	-1.2525	-0.8878	8.8077	22.3116	18.7252
	1209	2.7246	1.1034	5.1767	4.7402	1.5328	-1.3261	-3.3967	-4.8119	2.8364	25.5975	22.4418					1212	-3.1745	0.8716	1.9478	1.8167	0.0663	-0.5855	-1.6135	-1.2808	8.6877	23.1016	19.5752
	1212	2.8866	1.9724	5.0857	4.2312	2.3968	-1.0471	-3.6067	-4.1689	2.7084	25.5275	22.0418					1215	-2.4185	0.5492	1.2557	1.9977	1.083	-0.9335	-1.5835	-1.1618	9.1887	22.2016	18.8252
	1215	2.4716	2.8414	4.9977	4.3742	2.4368	-1.2631	-3.3927	-4.7339	3.2734	25.0875	23.0018					1218	-1.4905	0.1146	1.3488	1.3417	0.6971	-0.117	-1.9005	-0.8768	8.5327	21.9416	19.1052
	1218	2.7706	3.0164	5.7227	4.9882	2.4158	-1.0221	-3.2007	-4.9849	2.5704	24.8275	23.0018					1221	-2.5545	-0.6832	0.0292	2.4527	1.3529	0.1197	-1.4625	-0.7548	8.7407	22.4316	17.9752
	1221	2.8696	2.6664	5.2057	5.5482	2.8298	-0.5836	-4.0497	-4.3959	2.6644	25.4275	22.7318					1223	-1.0515	0.0934	1.3418	2.3507	1.0109	-0.0888	-2.0335	-2.1048	9.1107	22.5716	18.5152
	1223	2.7786	1.3574	4.6817	5.8372	1.5448	-0.5872	-3.7337	-4.7339	2.5254	25.5375	22.4018					1226	-1.5905	1.156	1.3348	2.3417	0.9104	-0.6565	-1.3565	-1.4278	9.0587	22.8816	17.7052
	1226	3.3776	1.2594	4.1137	4.7952	1.7098	-0.3032	-3.2667	-3.7959	2.5794	26.1375	22.6118					1229	-1.8525	0.2932	1.1743	1.9717	1.1567	-1.7955	-1.7685	-1.7248	9.0277	23.4316	18.7752
	1229	2.6816	1.4314	5.3817	5.4202	1.5008	-0.033	-3.6767	-3.7559	3.0404	25.9175	22.6018					1232	-2.7405	1.044	0.844	1.2417	1.4305	-2.1195	-1.6395	-1.3998	9.5017	23.9716	19.1252
	1232	2.4936	0.9863	4.7377	5.5122	1.2498	-0.3297	-3.5017	-4.1919	4.0704	25.0575	23.1218					1235	-2.3545	2.126	1.9108	3.1547	1.8827	-0.3827	-1.6595	-1.0738	10.4137	23.7116	18.7952
	1235	2.4146	1.8824	5.2727	6.0272	1.1458	-1.0291	-4.5277	-4.4889	3.1024	24.9575	22.7918					1237	-1.8715	1.314	1.6048	2.8617	1.3568	-0.7755	-2.2185	-1.2718	9.2367	22.4716	18.1752
	1237	2.1676	1.7414	6.2057	5.6782	2.0738	-1.5221	-3.0197	-4.2909	3.0034	25.9175	22.9018					1240	-2.7545	0.4785	1.0982	2.0367	1.2057	-1.4725	-2.0695	-0.9108	8.3447	22.8116	19.5752
	1240	2.7486	1.9094	5.9347	5.2412	1.5328	-1.5721	-3.2057	-3.6929	3.8664	26.6875	22.8018					1243	-1.6055	0.995	1.6568	2.6437	0.7655	-1.7855	-2.1965	-0.2671	8.9997	23.4316	19.0852
	1243	2.4046	2.3514	4.8497	5.6062	2.8308	-1.5871	-3.4997	-3.6619	3.7794	25.5075	23.3018					1246	-2.2175	1.542	2.3238	2.2417	0.9001	0.1506	-1.9665	-0.6486	9.3537	23.2516	19.8252
	1246	2.0146	2.0734	4.9047	5.9822	2.6468	-0.5811	-2.9537	-3.6309	3.5324	26.6275	22.6218					1248	-3.2155	0.994	1.2266	2.2117	-0.3208	-1.2735	-1.2135	-1.4698	9.2537	22.5516	19.6952
	1248	2.9986	1.8214	5.1307	5.5392	1.4688	-0.6511	-3.0417	-3.9649	3.7164	26.9175	22.5718					1251	-2.4565	1.607	1.2918	2.0207	0.3641	-0.7805	-1.8715	-0.6357	9.6637	22.1716	18.8752
	1251	3.0886	2.5184	5.0067	4.9612	2.2848	-0.1617	-2.4857	-3.3319	4.1864	25.6875	22.4818					1254	-1.3155	1.296	1.6668	1.6177	0.666	-0.4247	-2.2685	-1.2128	8.8687	22.4616	18.6252
	1254	3.3616	2.5194	5.4137	5.4402	1.8678	-0.264	-2.7877	-3.2389	3.6344	26.6975	22.6918					1257	-1.7975	1.215	1.7488	1.5817	0.4171	-0.2398	-1.9905	-0.522	8.4617	23.3116	19.7552
	1257	3.3676	2.8594	4.2847	5.5592	1.8758	-0.3018	-3.2217	-3.6959	3.9124	26.5175	22.7118					1260	-0.8934	1.61	1.1053	1.7407	1.3094	0.6002	-1.2435	-1.1288	8.6257	22.6916	18.3452
	1260	3.5006	3.0354	4.5477	6.1702	1.9028	-0.8873	-3.7277	-3.2859	3.2234	26.4775	23.1718					1262	-1.2105	0.978	2.2978	1.4157	1.6037	0.1626	-1.5605	-1.3758	9.1907	22.8816	18.5452
	1262	2.5866	3.3244	5.4817	6.6032	2.1768	-0.3031	-3.1777	-3.6239	3.3074	26.3175	22.9818					1265	-1.5805	1.117	1.7538	1.7887	2.0597	0.6351	-1.6375	-0.2216	9.3267	23.2616	18.6652
	1265	3.1956	3.1514	6.2437	6.4712	3.1158	-0.0862	-3.3197	-3.8129	4.4214	25.5975	23.4518					1268	-0.81	0.3351	1.9038	2.0467	1.0963	-0.6545	-0.7241	-0.4345	9.7157	24.2816	18.7752
	1268	3.0386	3.0184	5.6247	6.3932	3.3678	-0.6157	-2.0707	-3.6269	4.5034	25.4075	22.4918					1271	-1.8505	0.681	1.7078	1.5947	1.3994	-0.312	-1.6645	-0.2549	10.1727	22.2916	18.5452
	1271	3.7936	2.5474	5.4417	6.3512	2.9898	-0.5493	-2.5117	-2.3279	4.4834	25.9275	23.0918					1273	-1.3045	1.253	1.2654	1.9077	1.6037	0.0263	-0.9775	-1.4028	10.1277	22.8916	19.0552
	1273	2.9226	2.2074	5.9157	6.3142	3.0718	-0.5166	-2.9817	-4.1029	4.2424	26.3475	23.2618					1276	-1.6505	1.319	1.018	2.2877	0.643	-0.7365	-1.9675	-1.3288	10.7257	23.7716	18.1752
	1276	3.2506	1.1314	5.3757	5.6112	2.2588	-0.5123	-3.5067	-4.4689	4.1544	26.4475	23.4718					1279	-1.2845	0.997	1.7348	2.8687	0.8233	0.6072	-0.6445	-0.5247	10.7957	23.8216	18.3052
	1279	3.1976	1.9444	5.4397	5.5692	2.9208	0.4453	-2.4727	-3.5709	3.9894	26.7875	23.0718					1282	-1.7365	0.5496	1.7128	3.0897	1.0577	-0.0633	-1.4465	-1.5748	10.4437	23.6016	18.3252
	1282	4.1366	3.9804	4.9257	5.2732	2.4828	0.4136	-3.2297	-3.3589	4.5544	26.1175	23.4118					1285	-1.5845	1.669	1.5218	2.3897	1.9007	-0.5244	-1.4305	-1.1218	10.7857	23.5316	19.2552
	1285	3.7976	3.6634	4.8507	4.8732	2.7558	0.9713	-3.3437	-2.4129	5.7084	25.9475	23.5918					1287	-1.2925	0.5342	1.9638	2.5597	1.8587	-1.0145	-2.2425	0.5601	10.0987	23.9516	19.9952
	1287	3.9266	3.0884	5.9997	5.3712	3.0348	0.3036	-2.8547	-1.7519	4.7474	26.2875	23.4318					1290	-1.9235	0.2802	2.3938	1.7537	1.7457	-0.068	-2.3375	-0.6888	10.4237	23.7616	19.6552
	1290	3.9256	2.9654	6.5237	5.3122	2.3478	0.2666	-2.2367	-2.2279	4.4834	26.0275	23.1818					1293	-2.3875	1.982	2.3238	3.0717	1.3197	0.5955	-0.4853	-0.0516	10.1347	22.6116	20.0252
	1293	3.5726	3.7474	7.1377	5.3072	3.0458	0.9936	-2.5617	-2.5389	5.1114	26.5375	23.6018					1296	-2.5465	1.092	3.0248	3.3217	1.7097	0.4961	-0.4304	-0.4863	10.2837	22.8616	19.6552
	1296	3.8746	3.3004	5.5007	4.7932	3.0188	-0.5696	-3.3917	-2.0659	4.7434	26.6375	24.0418					1299	-1.6155	0.6476	2.8088	1.8887	2.1777	0.7109	-0.6115	0.1187	9.8227	22.8016	19.3852
	1299	3.2466	3.0414	5.5537	5.9572	3.5008	-0.64	-2.4707	-2.8959	5.2744	26.5775	22.8718					1301	-1.7845	1.109	2.6708	2.7457	1.1272	0.4963	-0.3998	-0.7801	9.4877	22.8816	19.7552
	1301	3.3206	2.9844	6.1137	6.0622	3.7168	-0.8722	-1.8157	-3.1849	4.1214	27.0275	23.6018					1304	-1.3335	0.965	2.3328	3.0667	1.1127	0.0604	-1.4295	-1.0588	9.2897	23.4816	19.3152
	1304	3.1126	3.3364	6.1267	6.4032	3.3608	0.6126	-1.4237	-2.7259	4.8274	27.4975	23.9918					1307	-1.6425	1.973	2.0008	3.0917	1.5177	-0.0218	-1.3785	-1.0378	9.6757	23.6016	20.0352
	1307	2.9386	3.9884	6.3657	7.0692	3.6428	0.683	-1.8317	-2.3469	5.2884	27.7275	23.1218					1310	-1.9545	2.339	2.2228	2.6137	1.3424	1.7405	-1.8555	-1.1098	10.1327	23.4316	18.5352
	1310	3.8286	2.1254	6.8517	6.4462	3.6958	0.7317	-2.0137	-2.3209	5.6074	26.1875	23.5918					1313	-1.3205	1.172	2.2388	3.0507	2.0537	0.3071	-1.3045	-0.0095	10.5457	23.3616	19.5152
	1313	3.3616	3.5544	6.2807	5.9442	2.6638	0.2397	-1.9737	-2.2729	4.4164	26.3775	23.0318					1315	-1.9135	0.7501	2.7228	2.5777	1.9807	0.1153	-1.3825	-0.5387	10.9157	23.8516	19.6752
	1315	2.9906	3.1604	6.0727	5.7262	2.9628	0.4743	-2.2907	-1.9729	4.6244	26.2375	23.0318					1318	-0.5328	1.02	1.8098	3.1117	1.3519	-0.0828	-0.0598	-1.3158	10.6957	23.9916	19.5352
	1318	3.0366	3.3924	6.4177	6.5142	3.6838	0.3107	-1.1057	-1.7369	4.3244	26.7275	22.5618					1321	-0.4844	2.185	1.5968	1.8007	1.6677	-0.0834	-0.8405	-0.0703	11.4457	23.7116	19.8852
	1321	3.8856	3.7424	5.4567	5.9502	4.2788	0.5789	-1.9927	-2.1159	5.1104	26.9475	21.8318					1325	-1.2845	1.963	2.2348	2.7067	2.3777	0.0462	-1.9235	-0.3963	10.4857	24.7816	19.5152
	1325	4.5386	3.2714	6.6627	6.0942	4.4318	-0.4206	-2.3567	-3.3129	4.4344	27.5375	22.6918					1328	-1.0415	2.115	2.6248	2.8517	2.3427	0.4642	-1.6595	0.5108	10.4517	24.2316	18.9752
	1328	4.4986	2.7054	6.2587	4.7942	4.0468	0.5147	-2.0677	-2.6089	3.5984	27.5875	23.6118					1330	-0.964	1.748	1.9418	1.7187	0.7267	0.9186	-0.7659	-0.9828	10.4657	24.2216	19.9352
	1330	5.3146	2.3744	7.0787	5.5742	3.7918	0.5526	-1.8137	-1.7309	3.3324	27.5075	24.1618					1333	-1.6525	1.477	2.4808	2.0317	2.3717	0.1696	-0.0307	-1.0648	11.0257	24.3816	19.8152
	1333	4.1786	2.3394	6.7847	6.6752	2.6098	0.4648	-2.0817	-1.0659	4.7244	27.3375	23.8918					1336	-1.3605	1.988	2.9698	2.2047	2.5117	0.7271	-0.5139	0.3787	11.1057	23.7916	20.1652
	1336	2.9126	3.5534	6.0627	6.5672	2.7348	0.7554	-1.9107	-2.2509	5.5024	27.7275	24.2618					1339	-1.4655	1.846	2.7568	3.7407	2.5077	0.3977	0.0352	-0.1292	11.7357	22.5916	19.8252
	1339	4.3506	3.5664	7.2317	6.3202	3.5738	1.2949	-2.0987	-1.9269	4.5904	27.7675	24.0018					1342	-1.4445	1.992	1.9208	3.6597	2.0047	0.9518	-1.3695	-0.2178	11.9457	24.0516	19.5152
	1342	3.2046	4.0744	7.2707	6.2842	3.7188	0.2708	-1.4007	-1.8459	5.2984	27.2575	24.2718					1344	-1.4795	2.935	1.9068	3.5267	2.5437	1.2498	-0.9145	0.2787	10.9457	23.3616	19.5352
	1344	3.7896	3.8854	6.2067	6.6212	2.6998	-0.4738	-1.2067	-1.7329	5.2734	27.2375	24.3318					1347	-0.4454	3.183	1.7588	4.3177	1.7767	0.8302	-0.1214	-0.2701	10.8957	23.9016	19.6152
	1347	4.0846	3.3324	5.7907	6.6882	3.2658	0.8401	-0.3887	-1.3269	5.1994	26.8075	24.0418					1350	-0.2747	2.456	2.4288	4.0787	2.2747	0.3323	0.229	0.1863	11.5757	23.9216	19.6652
	1350	4.2836	3.7144	6.0577	6.5452	3.1358	1.0461	-1.3637	-2.3769	6.1624	27.0575	23.3518					1353	-1.0795	1.22	2.7028	3.9537	2.6787	0.3926	0.9059	0.4035	11.9857	24.2716	19.6152
	1353	4.9676	4.1354	6.1107	7.0732	3.7018	1.3659	-0.5259	-1.7579	6.0714	26.2875	23.8418					1356	-1.3925	1.682	2.6068	3.9087	3.2577	-0.007	0.5227	0.6068	9.8447	23.7316	20.2052
	1356	5.1186	3.6454	7.1197	6.4012	3.5088	1.2479	-1.2127	-1.6319	5.8534	27.0275	23.5618					1358	-1.6255	2.134	2.7578	4.2747	2.5197	0.1601	0.6349	0.3398	10.3637	23.5416	20.0752
	1358	4.7446	3.1704	7.8817	6.3412	3.9308	1.3389	-1.8327	-1.6769	5.5334	27.0875	23.2218					1361	-0.7754	2.331	2.7188	3.5637	2.5617	1.7725	0.7909	0.6888	11.1857	23.3716	20.3052
	1361	4.6196	3.3244	6.7737	6.4192	3.4968	1.6409	-1.3457	-1.3349	5.1374	27.5175	24.2818					1364	0.3583	2.527	2.2968	3.4347	2.7587	0.6981	0.2702	0.947	11.5557	24.3116	19.8852
	1364	3.8376	3.8694	7.5517	7.1982	3.7218	0.7566	-0.3526	-1.2269	6.1934	27.7975	23.6318					1367	-0.8745	3.595	2.3058	2.7047	1.8207	0.1468	-0.1522	1.1278	11.2557	23.7516	19.5452
	1367	3.2286	3.4404	6.0017	6.9112	4.1028	1.1719	-0.7854	-1.8499	5.4944	28.1975	25.0918					1370	-0.1196	2.387	2.3368	3.5097	1.6887	0.331	0.8146	-0.0079	11.9057	24.1016	19.3552
	1370	4.2086	3.3664	6.3847	7.2282	4.2488	0.6875	-0.8433	-2.1329	6.1864	27.4275	24.1918					1372	-0.9065	2.118	2.8258	4.0357	2.0827	0.595	0.747	0.6233	11.1157	23.3516	19.3352
	1372	3.7156	3.9714	7.5587	7.9022	3.9478	1.0051	-0.5601	-2.2719	5.7884	28.7475	23.7718					1375	0.3997	2.043	2.4498	4.0477	3.1837	1.8275	-0.0068	-0.121	11.9157	23.9016	19.7152
	1375	3.7536	3.4394	6.9817	7.9692	4.1348	1.9599	-0.4006	-1.6349	5.7264	27.8675	23.5318					1378	0.2011	2.195	2.9078	4.2287	2.7877	0.7536	0.7558	-0.2544	11.2657	24.4916	19.6852
	1378	4.0876	2.4784	6.4297	7.5512	4.1848	1.1679	-0.6448	-0.5508	5.1144	27.7675	25.3318					1381	-0.3664	1.467	2.7278	4.3297	2.0597	1.0566	0.7767	0.4835	10.8657	24.6016	19.5452
	1381	4.0036	3.6464	6.6547	7.2902	4.8638	2.3569	-1.3857	-0.9949	6.4474	27.5775	24.3018					1384	-0.0751	1.475	2.2518	3.6317	1.8637	1.1688	-0.0699	0.782	10.3607	24.5616	19.9352
	1384	3.8326	4.1984	7.2187	7.4112	4.8798	1.8109	-1.3017	-0.9819	6.2754	27.9975	24.7718					1386	-0.5486	1.688	3.1118	4.0487	1.9317	0.0969	-0.1505	0.6085	10.8157	24.2516	20.4652
	1386	3.9206	3.6954	7.0847	7.1542	4.8598	1.3309	-0.4173	-1.3209	5.7834	27.2475	23.6318					1389	0.3177	2.743	3.2618	4.8967	2.0277	0.5104	-1.0105	-0.0218	11.3857	24.5016	21.0052
	1389	3.0626	4.2884	7.1437	7.3622	3.8238	0.7547	0.0272	-1.0029	5.4884	27.6575	24.1018					1393	-0.2341	2.323	2.3448	3.3867	1.9317	1.1402	-0.766	0.0485	11.1757	24.3616	20.0652
	1393	4.0206	3.9144	6.6427	6.8002	3.3458	0.3987	-0.0131	-0.7438	6.5684	27.4575	24.0518					1396	-0.0426	2.018	2.1348	4.0117	3.3247	1.5085	0.1942	0.2592	12.3857	24.8516	19.4552
	1396	4.4536	3.4074	7.7447	7.5812	4.1298	1.7729	-0.6822	-0.8563	6.4434	28.1975	24.0518					1399	-1.0585	1.953	2.1328	4.0807	2.6997	0.7917	0.6426	-0.4504	11.4957	24.2916	19.4052
	1399	5.1016	2.9614	6.7957	7.4112	4.1828	1.7499	0.0845	-1.1549	5.3644	27.7975	24.3518					1402	0.0463	2.477	2.3508	4.1817	2.2767	1.0715	0.4881	1.1379	11.6657	23.6916	19.8352
	1402	4.3376	3.4594	7.4787	7.5972	4.0648	1.3559	0.0741	-0.8382	5.9864	28.1875	25.1818					1404	-0.2053	2.25	3.3248	4.1407	2.8307	1.1259	1.014	1.3272	11.1457	23.4116	19.9652
	1404	4.6246	4.3104	7.7187	7.3572	4.2598	2.6999	-0.1518	-1.7959	6.1604	28.0975	24.7818					1407	-0.5934	2.509	3.2878	4.6037	2.6227	0.4814	0.6437	0.7048	11.7157	23.8216	19.6952
	1407	3.9256	4.3044	7.9167	7.4312	3.8078	1.8259	-0.3908	-0.292	7.3654	28.3075	24.3418					1410	-0.0448	3.225	2.2808	4.8467	4.0637	0.5037	0.3959	0.9241	10.7257	23.5816	18.9452
	1410	4.8096	4.7934	6.9927	7.0882	4.3028	1.8089	0.5136	0.0925	6.2294	28.5675	24.4218					1413	-0.4829	2.762	2.6458	4.8767	3.9137	0.0888	1.5905	0.7778	10.7557	23.9116	19.5052
	1413	4.3186	4.3194	6.8797	6.8552	3.9838	1.9489	0.2599	0.1641	6.7434	29.3075	24.2418					1416	0.0007	3.265	2.1818	4.7567	2.9587	1.5805	1.4705	1.7602	12.4457	24.1116	20.5352
	1416	4.7916	4.4674	7.4837	8.8822	4.1538	1.8309	0.4029	-0.7982	6.5014	27.7675	24.7718					1419	0.5789	3.537	3.0098	4.4247	3.2827	1.6225	0.6385	1.3632	11.6957	25.4716	19.7852
	1419	4.7316	5.7254	6.8837	8.0412	3.9528	2.3699	-0.2033	0.0377	6.9484	28.4675	24.2818
	1421	5.1146	5.5134	7.1317	7.7952	4.0018	2.3949	0.0834	-0.1552	7.4314	27.5375	24.4018
	1424	3.4846	4.2984	7.5557	8.6042	4.4138	2.1489	-0.218	-0.5258	7.0634	28.4075	25.1518
	1427	4.7636	4.5024	7.5797	7.8162	4.9368	1.4399	-0.1269	-1.5839	6.8664	27.0675	25.1418
	1430	4.6396	4.6964	8.3697	8.2132	5.3488	0.966	0.6664	-1.1499	6.7564	27.5175	24.6918

## Sheet: Fig 2d
	Flow rate in each experiment was 0.75 ml/ml
	Neurofascin 155 Ig1-6 HM 100 µM					Neurofascin 155 Ig1-6 HM 20 µM					Neurofascin 155 Ig1-6 HM 10 µM					Neurofascin 155 Ig1-6 HM 1 µM					Neurofascin 155 Ig1-6 HM T216A 100 µM					Neurofascin 155 Ig1-6 HM T216A 20 µM					Neurofascin 155 Ig1-6 HM T216A 10 µM					Neurofascin 155 Ig1-6 HM T216A 1 µM
	time (minutes)	Intensity 280 nm (µAU)	volume (mL)	Molar Mass (kDa)		time (minutes)	Intensity 280 nm (µAU)	volume (mL)	Molar Mass (kDa)		time (minutes)	Intensity 280 nm (µAU)	volume (mL)	Molar Mass (kDa)		time (minutes)	Intensity 280 nm (µAU)	volume (mL)	Molar Mass (kDa)		time (minutes)	Intensity 280 nm (µAU)	volume (mL)	Molar Mass (kDa)		time (minutes)	Intensity 280 nm (µAU)	volume (mL)	Molar Mass (kDa)		time (minutes)	Intensity 280 nm (µAU)	volume (mL)	Molar Mass (kDa)		time (minutes)	Intensity 280 nm (µAU)	volume (mL)	Molar Mass (kDa)
	0	-2	12.3068	102661		0	-7	12.8521	86538.3		0	4	12.9508	81565.4		0	-38	13.1517	81074.4		0	-55	13.1026	76967.2		0	-20	13.1535	77381.4		0	-1	13.1538	75965.2		0	-9	13.2111	75767.7
	0.00833	-2	12.3195	102938		0.00833	-7	12.8648	86649		0.00833	4	12.9634	81861.3		0.00833	-38	13.1644	81141.7		0.00833	-55	13.1152	77234.4		0.00833	-20	13.1661	77708.3		0.00833	-1	13.1664	76408.6		0.00833	-9	13.2237	75530
	0.01667	1	12.3321	102993		0.01667	2	12.8774	86580.2		0.01667	-3	12.976	81877.5		0.01667	-7	13.177	80905.9		0.01667	0	13.1279	77304.9		0.01667	3	13.1787	77640.7		0.01667	-1	13.179	76414.8		0.01667	-5	13.2364	75541.2
	0.025	4	12.3447	103103		0.025	3	12.89	86514.8		0.025	-10	12.9886	81919.5		0.025	2	13.1896	80854.3		0.025	1	13.1405	77364.8		0.025	11	13.1913	77585.7		0.025	-2	13.1917	76403.4		0.025	-2	13.249	75666.5
	0.03333	7	12.3573	103133		0.03333	3	12.9026	86508.9		0.03333	-19	13.0013	81960.6		0.03333	5	13.2022	80901.7		0.03333	2	13.1531	77497.4		0.03333	19	13.204	77568.3		0.03333	-5	13.2043	76364.6		0.03333	-2	13.2616	75914
	0.04167	9	12.37	103060		0.04167	1	12.9153	86450.6		0.04167	-26	13.0139	81927		0.04167	8	13.2149	80786.4		0.04167	3	13.1657	77569.7		0.04167	25	13.2166	77510.7		0.04167	-7	13.2169	76326		0.04167	0	13.2743	76244.4
	0.05	6	12.3826	102990		0.05	-1	12.9279	86275.8		0.05	-30	13.0265	81959		0.05	11	13.2275	80482.6		0.05	3	13.1784	77536.9		0.05	25	13.2292	77510.6		0.05	-11	13.2295	76323.7		0.05	1	13.2869	76818.9
	0.05833	0	12.3952	102938		0.05833	-3	12.9405	86140.7		0.05833	-32	13.0391	81953.4		0.05833	13	13.2401	80171.9		0.05833	2	13.191	77543.7		0.05833	21	13.2418	77492.5		0.05833	-14	13.2422	76356.7		0.05833	-1	13.2995	77621.2
	0.06667	-7	12.4078	102889		0.06667	-5	12.9531	86025		0.06667	-33	13.0518	81828		0.06667	13	13.2527	80120.6		0.06667	2	13.2036	77565.7		0.06667	14	13.2545	77440.5		0.06667	-16	13.2548	76437.8		0.06667	-4	13.3121	78490.3
	0.075	-11	12.4205	102811		0.075	-8	12.9658	85954.7		0.075	-33	13.0644	81721.7		0.075	12	13.2654	79977.2		0.075	2	13.2162	77583.1		0.075	11	13.2671	77265.7		0.075	-16	13.2674	76463.5		0.075	-6	13.3248	79079.3
	0.08333	-11	12.4331	102710		0.08333	-10	12.9784	85862.8		0.08333	-34	13.077	81755.9		0.08333	9	13.278	79762.9		0.08333	2	13.2289	77603		0.08333	11	13.2797	77125.2		0.08333	-13	13.2801	76421.5		0.08333	-6	13.3374	79072.3
	0.09167	-10	12.4457	102609		0.09167	-14	12.991	85729.4		0.09167	-35	13.0896	81937.6		0.09167	7	13.2906	79808.3		0.09167	2	13.2415	77622.6		0.09167	12	13.2923	77080.2		0.09167	-6	13.2927	76281.8		0.09167	-3	13.35	78939.4
	0.1	-9				0.1	-19				0.1	-37				0.1	6				0.1	3	13.2541	77645.1		0.1	14	13.305	76950.9		0.1	2	13.3053	76200		0.1	3	13.3626	79093.1
	0.10833	-9				0.10833	-21				0.10833	-39				0.10833	7				0.10833	5	13.2667	77642.2		0.10833	15	13.3176	76775.8		0.10833	10	13.3179	76251.3		0.10833	9	13.3753	79703
	0.11667	-10				0.11667	-20				0.11667	-40				0.11667	10				0.11667	8	13.2794	77646.2		0.11667	15	13.3302	76654.4		0.11667	17	13.3306	76260.1		0.11667	12	13.3879	79267.9
	0.125	-12				0.125	-17				0.125	-39				0.125	15				0.125	12				0.125	15				0.125	20				0.125	14
	0.13333	-13				0.13333	-12				0.13333	-38				0.13333	19				0.13333	17				0.13333	14				0.13333	19				0.13333	14
	0.14167	-12				0.14167	-8				0.14167	-37				0.14167	22				0.14167	21				0.14167	14				0.14167	16				0.14167	13
	0.15	-10				0.15	-4				0.15	-35				0.15	24				0.15	24				0.15	16				0.15	11				0.15	10
	0.15833	-8				0.15833	-3				0.15833	-32				0.15833	25				0.15833	26				0.15833	17				0.15833	5				0.15833	7
	0.16667	-6				0.16667	-4				0.16667	-29				0.16667	24				0.16667	25				0.16667	19				0.16667	1				0.16667	3
	0.175	-4				0.175	-7				0.175	-26				0.175	23				0.175	23				0.175	20				0.175	-3				0.175	-1
	0.18333	-3				0.18333	-9				0.18333	-24				0.18333	21				0.18333	20				0.18333	19				0.18333	-6				0.18333	-2
	0.19167	-4				0.19167	-7				0.19167	-25				0.19167	19				0.19167	18				0.19167	17				0.19167	-8				0.19167	-2
	0.2	-7				0.2	-1				0.2	-28				0.2	20				0.2	16				0.2	16				0.2	-10				0.2	1
	0.20833	-10				0.20833	6				0.20833	-32				0.20833	24				0.20833	13				0.20833	18				0.20833	-11				0.20833	5
	0.21667	-14				0.21667	14				0.21667	-37				0.21667	28				0.21667	9				0.21667	22				0.21667	-11				0.21667	6
	0.225	-17				0.225	19				0.225	-40				0.225	31				0.225	5				0.225	27				0.225	-11				0.225	4
	0.23333	-18				0.23333	21				0.23333	-41				0.23333	33				0.23333	4				0.23333	32				0.23333	-11				0.23333	-2
	0.24167	-16				0.24167	19				0.24167	-39				0.24167	33				0.24167	6				0.24167	35				0.24167	-10				0.24167	-10
	0.25	-12				0.25	14				0.25	-33				0.25	31				0.25	11				0.25	35				0.25	-7				0.25	-16
	0.25833	-8				0.25833	6				0.25833	-27				0.25833	28				0.25833	19				0.25833	33				0.25833	-5				0.25833	-17
	0.26667	-5				0.26667	-1				0.26667	-21				0.26667	25				0.26667	26				0.26667	30				0.26667	-4				0.26667	-14
	0.275	-5				0.275	-5				0.275	-18				0.275	22				0.275	29				0.275	29				0.275	-6				0.275	-9
	0.28333	-9				0.28333	-7				0.28333	-19				0.28333	23				0.28333	29				0.28333	31				0.28333	-9				0.28333	-5
	0.29167	-15				0.29167	-5				0.29167	-22				0.29167	24				0.29167	29				0.29167	33				0.29167	-13				0.29167	-2
	0.3	-22				0.3	-2				0.3	-25				0.3	26				0.3	29				0.3	34				0.3	-16				0.3	-2
	0.30833	-29				0.30833	-1				0.30833	-24				0.30833	27				0.30833	29				0.30833	33				0.30833	-19				0.30833	-1
	0.31667	-34				0.31667	-3				0.31667	-23				0.31667	28				0.31667	30				0.31667	27				0.31667	-21				0.31667	3
	0.325	-35				0.325	-8				0.325	-24				0.325	27				0.325	29				0.325	18				0.325	-23				0.325	10
	0.33333	-34				0.33333	-12				0.33333	-28				0.33333	26				0.33333	26				0.33333	10				0.33333	-23				0.33333	16
	0.34167	-30				0.34167	-16				0.34167	-34				0.34167	24				0.34167	20				0.34167	5				0.34167	-21				0.34167	22
	0.35	-25				0.35	-18				0.35	-42				0.35	22				0.35	14				0.35	3				0.35	-16				0.35	24
	0.35833	-19				0.35833	-18				0.35833	-47				0.35833	20				0.35833	9				0.35833	6				0.35833	-10				0.35833	23
	0.36667	-13				0.36667	-16				0.36667	-48				0.36667	17				0.36667	6				0.36667	9				0.36667	-5				0.36667	20
	0.375	-8				0.375	-11				0.375	-46				0.375	15				0.375	4				0.375	10				0.375	-1				0.375	17
	0.38333	-5				0.38333	-7				0.38333	-42				0.38333	15				0.38333	4				0.38333	8				0.38333	0				0.38333	16
	0.39167	-3				0.39167	-4				0.39167	-37				0.39167	15				0.39167	6				0.39167	4				0.39167	-1				0.39167	14
	0.4	-2				0.4	-4				0.4	-32				0.4	15				0.4	9				0.4	2				0.4	-2				0.4	12
	0.40833	-2				0.40833	-3				0.40833	-28				0.40833	14				0.40833	11				0.40833	3				0.40833	-1				0.40833	8
	0.41667	1				0.41667	-3				0.41667	-28				0.41667	12				0.41667	13				0.41667	7				0.41667	1				0.41667	3
	0.425	4				0.425	-2				0.425	-31				0.425	9				0.425	13				0.425	14				0.425	4				0.425	-1
	0.43333	6				0.43333	-2				0.43333	-36				0.43333	7				0.43333	10				0.43333	21				0.43333	6				0.43333	-4
	0.44167	7				0.44167	-5				0.44167	-42				0.44167	8				0.44167	8				0.44167	25				0.44167	5				0.44167	-7
	0.45	4				0.45	-9				0.45	-47				0.45	10				0.45	7				0.45	28				0.45	0				0.45	-10
	0.45833	-2				0.45833	-13				0.45833	-50				0.45833	14				0.45833	10				0.45833	28				0.45833	-7				0.45833	-14
	0.46667	-10				0.46667	-15				0.46667	-52				0.46667	18				0.46667	14				0.46667	28				0.46667	-14				0.46667	-17
	0.475	-15				0.475	-12				0.475	-52				0.475	22				0.475	18				0.475	28				0.475	-21				0.475	-18
	0.48333	-17				0.48333	-8				0.48333	-52				0.48333	24				0.48333	21				0.48333	28				0.48333	-27				0.48333	-17
	0.49167	-17				0.49167	-3				0.49167	-53				0.49167	26				0.49167	20				0.49167	30				0.49167	-31				0.49167	-14
	0.5	-14				0.5	2				0.5	-54				0.5	29				0.5	17				0.5	32				0.5	-35				0.5	-11
	0.50833	-11				0.50833	5				0.50833	-56				0.50833	32				0.50833	12				0.50833	34				0.50833	-38				0.50833	-9
	0.51667	-9				0.51667	8				0.51667	-59				0.51667	35				0.51667	7				0.51667	35				0.51667	-40				0.51667	-10
	0.525	-7				0.525	10				0.525	-62				0.525	35				0.525	3				0.525	36				0.525	-41				0.525	-12
	0.53333	-6				0.53333	10				0.53333	-64				0.53333	31				0.53333	0				0.53333	37				0.53333	-41				0.53333	-14
	0.54167	-7				0.54167	9				0.54167	-65				0.54167	23				0.54167	0				0.54167	38				0.54167	-38				0.54167	-13
	0.55	-8				0.55	6				0.55	-63				0.55	15				0.55	3				0.55	38				0.55	-36				0.55	-11
	0.55833	-9				0.55833	0				0.55833	-58				0.55833	9				0.55833	6				0.55833	35				0.55833	-33				0.55833	-9
	0.56667	-9				0.56667	-5				0.56667	-52				0.56667	7				0.56667	10				0.56667	29				0.56667	-31				0.56667	-8
	0.575	-6				0.575	-7				0.575	-46				0.575	9				0.575	11				0.575	23				0.575	-30				0.575	-8
	0.58333	0				0.58333	-7				0.58333	-41				0.58333	15				0.58333	11				0.58333	18				0.58333	-27				0.58333	-7
	0.59167	6				0.59167	-6				0.59167	-37				0.59167	20				0.59167	9				0.59167	15				0.59167	-23				0.59167	-6
	0.6	9				0.6	-5				0.6	-34				0.6	22				0.6	6				0.6	15				0.6	-19				0.6	-6
	0.60833	8				0.60833	-5				0.60833	-34				0.60833	21				0.60833	3				0.60833	16				0.60833	-14				0.60833	-6
	0.61667	2				0.61667	-5				0.61667	-35				0.61667	21				0.61667	0				0.61667	17				0.61667	-10				0.61667	-6
	0.625	-7				0.625	-6				0.625	-36				0.625	21				0.625	-3				0.625	16				0.625	-9				0.625	-4
	0.63333	-13				0.63333	-7				0.63333	-37				0.63333	23				0.63333	-6				0.63333	14				0.63333	-11				0.63333	0
	0.64167	-15				0.64167	-6				0.64167	-39				0.64167	27				0.64167	-10				0.64167	12				0.64167	-13				0.64167	6
	0.65	-14				0.65	-4				0.65	-39				0.65	30				0.65	-12				0.65	9				0.65	-14				0.65	11
	0.65833	-10				0.65833	1				0.65833	-40				0.65833	31				0.65833	-15				0.65833	7				0.65833	-14				0.65833	16
	0.66667	-8				0.66667	5				0.66667	-40				0.66667	28				0.66667	-17				0.66667	6				0.66667	-14				0.66667	19
	0.675	-9				0.675	9				0.675	-40				0.675	23				0.675	-17				0.675	5				0.675	-14				0.675	21
	0.68333	-15				0.68333	10				0.68333	-38				0.68333	15				0.68333	-16				0.68333	5				0.68333	-17				0.68333	20
	0.69167	-21				0.69167	7				0.69167	-36				0.69167	8				0.69167	-11				0.69167	3				0.69167	-22				0.69167	18
	0.7	-24				0.7	1				0.7	-34				0.7	3				0.7	-6				0.7	3				0.7	-25				0.7	14
	0.70833	-25				0.70833	-6				0.70833	-33				0.70833	3				0.70833	0				0.70833	2				0.70833	-24				0.70833	10
	0.71667	-23				0.71667	-12				0.71667	-33				0.71667	6				0.71667	4				0.71667	2				0.71667	-21				0.71667	5
	0.725	-22				0.725	-18				0.725	-33				0.725	12				0.725	5				0.725	3				0.725	-18				0.725	1
	0.73333	-22				0.73333	-22				0.73333	-31				0.73333	18				0.73333	4				0.73333	4				0.73333	-16				0.73333	-1
	0.74167	-26				0.74167	-24				0.74167	-30				0.74167	23				0.74167	1				0.74167	4				0.74167	-15				0.74167	0
	0.75	-30				0.75	-22				0.75	-30				0.75	28				0.75	-1				0.75	7				0.75	-17				0.75	2
	0.75833	-31				0.75833	-16				0.75833	-30				0.75833	33				0.75833	-2				0.75833	14				0.75833	-19				0.75833	5
	0.76667	-30				0.76667	-10				0.76667	-31				0.76667	36				0.76667	-2				0.76667	23				0.76667	-18				0.76667	7
	0.775	-27				0.775	-4				0.775	-32				0.775	38				0.775	-1				0.775	31				0.775	-15				0.775	8
	0.78333	-24				0.78333	0				0.78333	-32				0.78333	38				0.78333	0				0.78333	35				0.78333	-14				0.78333	7
	0.79167	-21				0.79167	2				0.79167	-31				0.79167	34				0.79167	3				0.79167	35				0.79167	-14				0.79167	6
	0.8	-20				0.8	1				0.8	-31				0.8	29				0.8	6				0.8	31				0.8	-16				0.8	6
	0.80833	-21				0.80833	-2				0.80833	-35				0.80833	24				0.80833	10				0.80833	24				0.80833	-19				0.80833	6
	0.81667	-21				0.81667	-5				0.81667	-41				0.81667	19				0.81667	14				0.81667	17				0.81667	-19				0.81667	5
	0.825	-22				0.825	-8				0.825	-45				0.825	15				0.825	14				0.825	14				0.825	-17				0.825	3
	0.83333	-21				0.83333	-9				0.83333	-48				0.83333	12				0.83333	9				0.83333	13				0.83333	-13				0.83333	0
	0.84167	-19				0.84167	-9				0.84167	-47				0.84167	11				0.84167	3				0.84167	15				0.84167	-8				0.84167	-2
	0.85	-17				0.85	-10				0.85	-45				0.85	12				0.85	-4				0.85	17				0.85	-6				0.85	-4
	0.85833	-14				0.85833	-12				0.85833	-41				0.85833	13				0.85833	-10				0.85833	21				0.85833	-6				0.85833	-3
	0.86667	-11				0.86667	-14				0.86667	-38				0.86667	14				0.86667	-14				0.86667	24				0.86667	-9				0.86667	-1
	0.875	-11				0.875	-17				0.875	-37				0.875	15				0.875	-17				0.875	24				0.875	-13				0.875	1
	0.88333	-13				0.88333	-19				0.88333	-36				0.88333	14				0.88333	-20				0.88333	20				0.88333	-17				0.88333	3
	0.89167	-17				0.89167	-20				0.89167	-33				0.89167	13				0.89167	-21				0.89167	14				0.89167	-20				0.89167	3
	0.9	-22				0.9	-20				0.9	-33				0.9	13				0.9	-21				0.9	9				0.9	-21				0.9	1
	0.90833	-26				0.90833	-18				0.90833	-35				0.90833	15				0.90833	-19				0.90833	8				0.90833	-18				0.90833	-2
	0.91667	-30				0.91667	-16				0.91667	-40				0.91667	15				0.91667	-15				0.91667	9				0.91667	-14				0.91667	-3
	0.925	-32				0.925	-11				0.925	-46				0.925	14				0.925	-10				0.925	13				0.925	-8				0.925	-2
	0.93333	-33				0.93333	-4				0.93333	-51				0.93333	13				0.93333	-5				0.93333	16				0.93333	-4				0.93333	3
	0.94167	-34				0.94167	4				0.94167	-54				0.94167	14				0.94167	0				0.94167	17				0.94167	-3				0.94167	10
	0.95	-32				0.95	7				0.95	-54				0.95	17				0.95	4				0.95	15				0.95	-8				0.95	16
	0.95833	-28				0.95833	5				0.95833	-53				0.95833	21				0.95833	6				0.95833	13				0.95833	-15				0.95833	20
	0.96667	-23				0.96667	-1				0.96667	-52				0.96667	25				0.96667	8				0.96667	12				0.96667	-23				0.96667	19
	0.975	-18				0.975	-9				0.975	-52				0.975	26				0.975	7				0.975	12				0.975	-29				0.975	15
	0.98333	-14				0.98333	-14				0.98333	-52				0.98333	24				0.98333	6				0.98333	15				0.98333	-32				0.98333	8
	0.99167	-11				0.99167	-16				0.99167	-53				0.99167	21				0.99167	5				0.99167	17				0.99167	-30				0.99167	2
	1	-11				1	-14				1	-53				1	21				1	4				1	19				1	-30				1	-4
	1.00833	-13				1.00833	-11				1.00833	-52				1.00833	23				1.00833	2				1.00833	21				1.00833	-32				1.00833	-8
	1.01667	-17				1.01667	-10				1.01667	-52				1.01667	25				1.01667	-1				1.01667	22				1.01667	-35				1.01667	-9
	1.025	-22				1.025	-8				1.025	-54				1.025	25				1.025	-4				1.025	24				1.025	-38				1.025	-10
	1.03333	-26				1.03333	-7				1.03333	-57				1.03333	24				1.03333	-5				1.03333	26				1.03333	-39				1.03333	-9
	1.04167	-29				1.04167	-6				1.04167	-62				1.04167	20				1.04167	-4				1.04167	25				1.04167	-35				1.04167	-10
	1.05	-31				1.05	-6				1.05	-65				1.05	17				1.05	-1				1.05	24				1.05	-28				1.05	-11
	1.05833	-31				1.05833	-4				1.05833	-67				1.05833	15				1.05833	1				1.05833	23				1.05833	-20				1.05833	-12
	1.06667	-29				1.06667	-3				1.06667	-66				1.06667	17				1.06667	2				1.06667	22				1.06667	-16				1.06667	-13
	1.075	-27				1.075	-2				1.075	-63				1.075	20				1.075	-2				1.075	20				1.075	-16				1.075	-15
	1.08333	-25				1.08333	0				1.08333	-60				1.08333	23				1.08333	-6				1.08333	17				1.08333	-17				1.08333	-17
	1.09167	-23				1.09167	1				1.09167	-57				1.09167	26				1.09167	-9				1.09167	13				1.09167	-20				1.09167	-16
	1.1	-19				1.1	2				1.1	-54				1.1	27				1.1	-8				1.1	8				1.1	-22				1.1	-12
	1.10833	-13				1.10833	1				1.10833	-51				1.10833	27				1.10833	-3				1.10833	4				1.10833	-23				1.10833	-6
	1.11667	-4				1.11667	-4				1.11667	-48				1.11667	28				1.11667	3				1.11667	4				1.11667	-21				1.11667	2
	1.125	5				1.125	-9				1.125	-46				1.125	30				1.125	9				1.125	7				1.125	-18				1.125	8
	1.13333	13				1.13333	-14				1.13333	-45				1.13333	34				1.13333	12				1.13333	11				1.13333	-14				1.13333	12
	1.14167	15				1.14167	-18				1.14167	-43				1.14167	38				1.14167	13				1.14167	14				1.14167	-12				1.14167	14
	1.15	13				1.15	-20				1.15	-42				1.15	40				1.15	10				1.15	15				1.15	-11				1.15	14
	1.15833	5				1.15833	-19				1.15833	-40				1.15833	38				1.15833	5				1.15833	13				1.15833	-9				1.15833	14
	1.16667	-6				1.16667	-18				1.16667	-36				1.16667	33				1.16667	1				1.16667	9				1.16667	-7				1.16667	14
	1.175	-16				1.175	-15				1.175	-33				1.175	26				1.175	-1				1.175	5				1.175	-6				1.175	15
	1.18333	-23				1.18333	-14				1.18333	-33				1.18333	20				1.18333	1				1.18333	4				1.18333	-5				1.18333	16
	1.19167	-27				1.19167	-14				1.19167	-39				1.19167	14				1.19167	4				1.19167	4				1.19167	-6				1.19167	15
	1.2	-29				1.2	-16				1.2	-46				1.2	12				1.2	7				1.2	6				1.2	-8				1.2	14
	1.20833	-28				1.20833	-17				1.20833	-53				1.20833	11				1.20833	7				1.20833	8				1.20833	-11				1.20833	10
	1.21667	-25				1.21667	-16				1.21667	-56				1.21667	10				1.21667	5				1.21667	8				1.21667	-13				1.21667	4
	1.225	-22				1.225	-14				1.225	-54				1.225	9				1.225	2				1.225	6				1.225	-12				1.225	-3
	1.23333	-18				1.23333	-11				1.23333	-47				1.23333	7				1.23333	-1				1.23333	4				1.23333	-8				1.23333	-7
	1.24167	-13				1.24167	-7				1.24167	-41				1.24167	6				1.24167	-3				1.24167	3				1.24167	-5				1.24167	-7
	1.25	-10				1.25	-5				1.25	-40				1.25	7				1.25	-5				1.25	3				1.25	-3				1.25	-5
	1.25833	-10				1.25833	-5				1.25833	-43				1.25833	9				1.25833	-6				1.25833	4				1.25833	-4				1.25833	-1
	1.26667	-14				1.26667	-6				1.26667	-49				1.26667	13				1.26667	-9				1.26667	4				1.26667	-7				1.26667	4
	1.275	-19				1.275	-7				1.275	-55				1.275	17				1.275	-12				1.275	5				1.275	-12				1.275	7
	1.28333	-25				1.28333	-8				1.28333	-59				1.28333	20				1.28333	-15				1.28333	6				1.28333	-18				1.28333	10
	1.29167	-30				1.29167	-9				1.29167	-59				1.29167	23				1.29167	-16				1.29167	7				1.29167	-25				1.29167	12
	1.3	-32				1.3	-10				1.3	-57				1.3	27				1.3	-16				1.3	10				1.3	-31				1.3	13
	1.30833	-31				1.30833	-12				1.30833	-55				1.30833	33				1.30833	-15				1.30833	13				1.30833	-36				1.30833	13
	1.31667	-29				1.31667	-13				1.31667	-55				1.31667	37				1.31667	-13				1.31667	14				1.31667	-38				1.31667	13
	1.325	-25				1.325	-14				1.325	-56				1.325	41				1.325	-13				1.325	13				1.325	-37				1.325	14
	1.33333	-22				1.33333	-13				1.33333	-59				1.33333	42				1.33333	-13				1.33333	13				1.33333	-34				1.33333	14
	1.34167	-21				1.34167	-13				1.34167	-61				1.34167	40				1.34167	-14				1.34167	14				1.34167	-31				1.34167	13
	1.35	-20				1.35	-15				1.35	-61				1.35	35				1.35	-14				1.35	17				1.35	-29				1.35	13
	1.35833	-20				1.35833	-20				1.35833	-60				1.35833	30				1.35833	-12				1.35833	22				1.35833	-27				1.35833	13
	1.36667	-21				1.36667	-26				1.36667	-59				1.36667	25				1.36667	-10				1.36667	27				1.36667	-26				1.36667	15
	1.375	-22				1.375	-31				1.375	-59				1.375	20				1.375	-10				1.375	29				1.375	-25				1.375	17
	1.38333	-23				1.38333	-34				1.38333	-58				1.38333	16				1.38333	-12				1.38333	27				1.38333	-24				1.38333	19
	1.39167	-27				1.39167	-33				1.39167	-55				1.39167	15				1.39167	-13				1.39167	21				1.39167	-21				1.39167	18
	1.4	-31				1.4	-28				1.4	-50				1.4	17				1.4	-13				1.4	14				1.4	-18				1.4	15
	1.40833	-36				1.40833	-22				1.40833	-45				1.40833	23				1.40833	-14				1.40833	6				1.40833	-15				1.40833	11
	1.41667	-38				1.41667	-14				1.41667	-42				1.41667	28				1.41667	-15				1.41667	0				1.41667	-13				1.41667	8
	1.425	-38				1.425	-7				1.425	-41				1.425	31				1.425	-17				1.425	-3				1.425	-14				1.425	5
	1.43333	-36				1.43333	-3				1.43333	-43				1.43333	32				1.43333	-19				1.43333	-4				1.43333	-16				1.43333	2
	1.44167	-33				1.44167	0				1.44167	-45				1.44167	29				1.44167	-21				1.44167	-2				1.44167	-17				1.44167	-2
	1.45	-32				1.45	-1				1.45	-47				1.45	24				1.45	-21				1.45	1				1.45	-16				1.45	-6
	1.45833	-32				1.45833	-4				1.45833	-50				1.45833	20				1.45833	-20				1.45833	4				1.45833	-15				1.45833	-9
	1.46667	-34				1.46667	-7				1.46667	-53				1.46667	16				1.46667	-20				1.46667	7				1.46667	-13				1.46667	-10
	1.475	-34				1.475	-11				1.475	-56				1.475	15				1.475	-21				1.475	11				1.475	-13				1.475	-9
	1.48333	-33				1.48333	-14				1.48333	-58				1.48333	16				1.48333	-22				1.48333	15				1.48333	-16				1.48333	-7
	1.49167	-31				1.49167	-16				1.49167	-60				1.49167	18				1.49167	-23				1.49167	18				1.49167	-21				1.49167	-5
	1.5	-29				1.5	-19				1.5	-63				1.5	18				1.5	-23				1.5	20				1.5	-26				1.5	-4
	1.50833	-28				1.50833	-19				1.50833	-66				1.50833	17				1.50833	-22				1.50833	20				1.50833	-30				1.50833	-3
	1.51667	-29				1.51667	-18				1.51667	-69				1.51667	14				1.51667	-22				1.51667	16				1.51667	-33				1.51667	-3
	1.525	-31				1.525	-16				1.525	-72				1.525	10				1.525	-24				1.525	11				1.525	-33				1.525	-3
	1.53333	-32				1.53333	-13				1.53333	-73				1.53333	7				1.53333	-26				1.53333	6				1.53333	-32				1.53333	-1
	1.54167	-33				1.54167	-11				1.54167	-72				1.54167	9				1.54167	-28				1.54167	2				1.54167	-31				1.54167	2
	1.55	-32				1.55	-9				1.55	-68				1.55	12				1.55	-28				1.55	1				1.55	-32				1.55	5
	1.55833	-29				1.55833	-9				1.55833	-63				1.55833	16				1.55833	-28				1.55833	2				1.55833	-33				1.55833	7
	1.56667	-24				1.56667	-11				1.56667	-58				1.56667	19				1.56667	-26				1.56667	4				1.56667	-32				1.56667	9
	1.575	-21				1.575	-13				1.575	-53				1.575	20				1.575	-24				1.575	5				1.575	-31				1.575	10
	1.58333	-19				1.58333	-17				1.58333	-50				1.58333	20				1.58333	-23				1.58333	3				1.58333	-28				1.58333	11
	1.59167	-20				1.59167	-20				1.59167	-49				1.59167	17				1.59167	-22				1.59167	2				1.59167	-25				1.59167	12
	1.6	-24				1.6	-23				1.6	-51				1.6	14				1.6	-22				1.6	2				1.6	-25				1.6	13
	1.60833	-28				1.60833	-25				1.60833	-55				1.60833	11				1.60833	-22				1.60833	4				1.60833	-30				1.60833	14
	1.61667	-30				1.61667	-23				1.61667	-59				1.61667	9				1.61667	-19				1.61667	8				1.61667	-37				1.61667	13
	1.625	-29				1.625	-20				1.625	-61				1.625	8				1.625	-16				1.625	14				1.625	-42				1.625	10
	1.63333	-28				1.63333	-15				1.63333	-58				1.63333	7				1.63333	-13				1.63333	17				1.63333	-45				1.63333	7
	1.64167	-26				1.64167	-11				1.64167	-55				1.64167	5				1.64167	-10				1.64167	18				1.64167	-46				1.64167	5
	1.65	-27				1.65	-9				1.65	-53				1.65	3				1.65	-7				1.65	15				1.65	-45				1.65	3
	1.65833	-30				1.65833	-9				1.65833	-51				1.65833	3				1.65833	-6				1.65833	10				1.65833	-40				1.65833	0
	1.66667	-35				1.66667	-11				1.66667	-49				1.66667	5				1.66667	-5				1.66667	5				1.66667	-33				1.66667	-4
	1.675	-39				1.675	-14				1.675	-47				1.675	9				1.675	-6				1.675	2				1.675	-25				1.675	-7
	1.68333	-42				1.68333	-17				1.68333	-45				1.68333	15				1.68333	-7				1.68333	1				1.68333	-17				1.68333	-8
	1.69167	-42				1.69167	-18				1.69167	-46				1.69167	20				1.69167	-8				1.69167	3				1.69167	-10				1.69167	-8
	1.7	-40				1.7	-17				1.7	-48				1.7	22				1.7	-10				1.7	6				1.7	-6				1.7	-6
	1.70833	-37				1.70833	-16				1.70833	-52				1.70833	20				1.70833	-11				1.70833	10				1.70833	-5				1.70833	-3
	1.71667	-36				1.71667	-16				1.71667	-55				1.71667	16				1.71667	-11				1.71667	11				1.71667	-6				1.71667	-1
	1.725	-37				1.725	-17				1.725	-57				1.725	11				1.725	-11				1.725	10				1.725	-7				1.725	2
	1.73333	-36				1.73333	-19				1.73333	-57				1.73333	7				1.73333	-12				1.73333	7				1.73333	-9				1.73333	4
	1.74167	-33				1.74167	-21				1.74167	-56				1.74167	7				1.74167	-14				1.74167	3				1.74167	-12				1.74167	6
	1.75	-27				1.75	-22				1.75	-55				1.75	10				1.75	-15				1.75	0				1.75	-17				1.75	8
	1.75833	-21				1.75833	-22				1.75833	-54				1.75833	16				1.75833	-14				1.75833	-1				1.75833	-20				1.75833	8
	1.76667	-17				1.76667	-22				1.76667	-56				1.76667	22				1.76667	-12				1.76667	0				1.76667	-22				1.76667	8
	1.775	-16				1.775	-21				1.775	-59				1.775	26				1.775	-9				1.775	2				1.775	-21				1.775	7
	1.78333	-20				1.78333	-19				1.78333	-63				1.78333	26				1.78333	-6				1.78333	5				1.78333	-20				1.78333	4
	1.79167	-25				1.79167	-18				1.79167	-66				1.79167	21				1.79167	-6				1.79167	7				1.79167	-20				1.79167	0
	1.8	-31				1.8	-19				1.8	-67				1.8	14				1.8	-8				1.8	9				1.8	-20				1.8	-5
	1.80833	-36				1.80833	-21				1.80833	-66				1.80833	6				1.80833	-10				1.80833	10				1.80833	-21				1.80833	-9
	1.81667	-38				1.81667	-23				1.81667	-64				1.81667	1				1.81667	-13				1.81667	10				1.81667	-22				1.81667	-11
	1.825	-37				1.825	-25				1.825	-66				1.825	-2				1.825	-14				1.825	9				1.825	-20				1.825	-11
	1.83333	-33				1.83333	-25				1.83333	-70				1.83333	-2				1.83333	-13				1.83333	7				1.83333	-17				1.83333	-9
	1.84167	-26				1.84167	-22				1.84167	-74				1.84167	0				1.84167	-11				1.84167	5				1.84167	-14				1.84167	-5
	1.85	-20				1.85	-18				1.85	-77				1.85	2				1.85	-11				1.85	3				1.85	-13				1.85	-2
	1.85833	-15				1.85833	-13				1.85833	-78				1.85833	2				1.85833	-15				1.85833	1				1.85833	-15				1.85833	0
	1.86667	-11				1.86667	-10				1.86667	-76				1.86667	0				1.86667	-20				1.86667	-1				1.86667	-19				1.86667	2
	1.875	-7				1.875	-11				1.875	-71				1.875	-3				1.875	-27				1.875	-5				1.875	-22				1.875	4
	1.88333	-3				1.88333	-14				1.88333	-65				1.88333	-7				1.88333	-31				1.88333	-10				1.88333	-22				1.88333	5
	1.89167	0				1.89167	-16				1.89167	-58				1.89167	-8				1.89167	-32				1.89167	-16				1.89167	-19				1.89167	4
	1.9	-1				1.9	-16				1.9	-52				1.9	-7				1.9	-29				1.9	-21				1.9	-15				1.9	-1
	1.90833	-4				1.90833	-16				1.90833	-46				1.90833	-2				1.90833	-24				1.90833	-23				1.90833	-11				1.90833	-7
	1.91667	-9				1.91667	-15				1.91667	-41				1.91667	3				1.91667	-20				1.91667	-22				1.91667	-6				1.91667	-13
	1.925	-15				1.925	-14				1.925	-41				1.925	6				1.925	-19				1.925	-16				1.925	-2				1.925	-18
	1.93333	-19				1.93333	-14				1.93333	-43				1.93333	7				1.93333	-23				1.93333	-10				1.93333	0				1.93333	-18
	1.94167	-22				1.94167	-15				1.94167	-48				1.94167	6				1.94167	-30				1.94167	-3				1.94167	0				1.94167	-14
	1.95	-24				1.95	-17				1.95	-53				1.95	5				1.95	-36				1.95	2				1.95	-4				1.95	-9
	1.95833	-24				1.95833	-20				1.95833	-57				1.95833	4				1.95833	-39				1.95833	5				1.95833	-10				1.95833	-4
	1.96667	-24				1.96667	-24				1.96667	-60				1.96667	5				1.96667	-38				1.96667	6				1.96667	-18				1.96667	-1
	1.975	-23				1.975	-28				1.975	-62				1.975	4				1.975	-34				1.975	8				1.975	-27				1.975	2
	1.98333	-22				1.98333	-30				1.98333	-63				1.98333	2				1.98333	-30				1.98333	10				1.98333	-31				1.98333	4
	1.99167	-22				1.99167	-30				1.99167	-66				1.99167	-2				1.99167	-30				1.99167	13				1.99167	-31				1.99167	5
	2	-21				2	-26				2	-67				2	-5				2	-34				2	14				2	-29				2	5
	2.00833	-20				2.00833	-21				2.00833	-68				2.00833	-7				2.00833	-40				2.00833	13				2.00833	-29				2.00833	3
	2.01667	-18				2.01667	-16				2.01667	-68				2.01667	-8				2.01667	-45				2.01667	10				2.01667	-30				2.01667	0
	2.025	-16				2.025	-12				2.025	-70				2.025	-5				2.025	-49				2.025	6				2.025	-31				2.025	-3
	2.03333	-18				2.03333	-12				2.03333	-75				2.03333	-1				2.03333	-48				2.03333	3				2.03333	-34				2.03333	-5
	2.04167	-23				2.04167	-15				2.04167	-80				2.04167	5				2.04167	-44				2.04167	3				2.04167	-35				2.04167	-4
	2.05	-31				2.05	-18				2.05	-84				2.05	12				2.05	-37				2.05	5				2.05	-36				2.05	-2
	2.05833	-40				2.05833	-20				2.05833	-87				2.05833	17				2.05833	-30				2.05833	7				2.05833	-36				2.05833	-1
	2.06667	-46				2.06667	-22				2.06667	-87				2.06667	20				2.06667	-24				2.06667	9				2.06667	-38				2.06667	0
	2.075	-48				2.075	-22				2.075	-86				2.075	20				2.075	-22				2.075	10				2.075	-40				2.075	0
	2.08333	-44				2.08333	-21				2.08333	-83				2.08333	17				2.08333	-23				2.08333	11				2.08333	-40				2.08333	0
	2.09167	-38				2.09167	-20				2.09167	-81				2.09167	14				2.09167	-23				2.09167	12				2.09167	-39				2.09167	-2
	2.1	-30				2.1	-19				2.1	-79				2.1	13				2.1	-24				2.1	15				2.1	-37				2.1	-4
	2.10833	-24				2.10833	-17				2.10833	-76				2.10833	13				2.10833	-24				2.10833	17				2.10833	-33				2.10833	-6
	2.11667	-21				2.11667	-15				2.11667	-74				2.11667	14				2.11667	-25				2.11667	17				2.11667	-29				2.11667	-8
	2.125	-21				2.125	-13				2.125	-73				2.125	15				2.125	-26				2.125	15				2.125	-24				2.125	-8
	2.13333	-25				2.13333	-13				2.13333	-74				2.13333	16				2.13333	-27				2.13333	10				2.13333	-20				2.13333	-8
	2.14167	-30				2.14167	-15				2.14167	-74				2.14167	15				2.14167	-30				2.14167	5				2.14167	-16				2.14167	-8
	2.15	-36				2.15	-18				2.15	-75				2.15	13				2.15	-33				2.15	2				2.15	-12				2.15	-8
	2.15833	-40				2.15833	-20				2.15833	-74				2.15833	10				2.15833	-38				2.15833	0				2.15833	-10				2.15833	-10
	2.16667	-42				2.16667	-22				2.16667	-74				2.16667	8				2.16667	-42				2.16667	0				2.16667	-12				2.16667	-12
	2.175	-44				2.175	-23				2.175	-76				2.175	6				2.175	-44				2.175	2				2.175	-17				2.175	-13
	2.18333	-43				2.18333	-24				2.18333	-78				2.18333	3				2.18333	-42				2.18333	4				2.18333	-23				2.18333	-11
	2.19167	-41				2.19167	-23				2.19167	-80				2.19167	-1				2.19167	-36				2.19167	6				2.19167	-29				2.19167	-9
	2.2	-38				2.2	-22				2.2	-82				2.2	-5				2.2	-28				2.2	8				2.2	-32				2.2	-8
	2.20833	-33				2.20833	-21				2.20833	-83				2.20833	-9				2.20833	-24				2.20833	9				2.20833	-34				2.20833	-8
	2.21667	-27				2.21667	-20				2.21667	-82				2.21667	-12				2.21667	-24				2.21667	9				2.21667	-35				2.21667	-8
	2.225	-21				2.225	-19				2.225	-81				2.225	-12				2.225	-30				2.225	7				2.225	-37				2.225	-7
	2.23333	-15				2.23333	-19				2.23333	-80				2.23333	-10				2.23333	-41				2.23333	3				2.23333	-39				2.23333	-4
	2.24167	-10				2.24167	-19				2.24167	-80				2.24167	-6				2.24167	-53				2.24167	-2				2.24167	-40				2.24167	0
	2.25	-5				2.25	-20				2.25	-79				2.25	-1				2.25	-61				2.25	-7				2.25	-38				2.25	3
	2.25833	-3				2.25833	-19				2.25833	-78				2.25833	3				2.25833	-63				2.25833	-10				2.25833	-34				2.25833	4
	2.26667	-1				2.26667	-18				2.26667	-75				2.26667	7				2.26667	-59				2.26667	-9				2.26667	-30				2.26667	3
	2.275	-1				2.275	-16				2.275	-71				2.275	8				2.275	-50				2.275	-5				2.275	-24				2.275	1
	2.28333	-2				2.28333	-15				2.28333	-69				2.28333	8				2.28333	-38				2.28333	1				2.28333	-21				2.28333	-1
	2.29167	-5				2.29167	-16				2.29167	-67				2.29167	7				2.29167	-30				2.29167	5				2.29167	-19				2.29167	-3
	2.3	-8				2.3	-20				2.3	-67				2.3	7				2.3	-25				2.3	6				2.3	-18				2.3	-3
	2.30833	-12				2.30833	-24				2.30833	-69				2.30833	8				2.30833	-24				2.30833	3				2.30833	-17				2.30833	-3
	2.31667	-16				2.31667	-28				2.31667	-73				2.31667	9				2.31667	-25				2.31667	-2				2.31667	-15				2.31667	-2
	2.325	-21				2.325	-31				2.325	-77				2.325	8				2.325	-26				2.325	-7				2.325	-13				2.325	-1
	2.33333	-25				2.33333	-33				2.33333	-81				2.33333	6				2.33333	-25				2.33333	-12				2.33333	-11				2.33333	1
	2.34167	-27				2.34167	-32				2.34167	-85				2.34167	1				2.34167	-22				2.34167	-15				2.34167	-9				2.34167	2
	2.35	-28				2.35	-28				2.35	-89				2.35	-5				2.35	-22				2.35	-17				2.35	-8				2.35	2
	2.35833	-29				2.35833	-24				2.35833	-93				2.35833	-8				2.35833	-25				2.35833	-17				2.35833	-6				2.35833	2
	2.36667	-31				2.36667	-20				2.36667	-96				2.36667	-7				2.36667	-29				2.36667	-17				2.36667	-6				2.36667	0
	2.375	-32				2.375	-17				2.375	-99				2.375	-3				2.375	-34				2.375	-16				2.375	-6				2.375	-2
	2.38333	-32				2.38333	-16				2.38333	-98				2.38333	3				2.38333	-37				2.38333	-13				2.38333	-7				2.38333	-5
	2.39167	-31				2.39167	-18				2.39167	-94				2.39167	8				2.39167	-36				2.39167	-10				2.39167	-11				2.39167	-7
	2.4	-27				2.4	-23				2.4	-88				2.4	13				2.4	-32				2.4	-7				2.4	-16				2.4	-7
	2.40833	-24				2.40833	-27				2.40833	-82				2.40833	14				2.40833	-29				2.40833	-4				2.40833	-21				2.40833	-7
	2.41667	-23				2.41667	-30				2.41667	-77				2.41667	14				2.41667	-28				2.41667	-1				2.41667	-26				2.41667	-8
	2.425	-26				2.425	-30				2.425	-74				2.425	12				2.425	-30				2.425	1				2.425	-31				2.425	-10
	2.43333	-29				2.43333	-29				2.43333	-76				2.43333	9				2.43333	-33				2.43333	1				2.43333	-34				2.43333	-11
	2.44167	-33				2.44167	-26				2.44167	-81				2.44167	6				2.44167	-37				2.44167	1				2.44167	-37				2.44167	-12
	2.45	-35				2.45	-25				2.45	-90				2.45	3				2.45	-39				2.45	-1				2.45	-38				2.45	-12
	2.45833	-34				2.45833	-27				2.45833	-99				2.45833	1				2.45833	-39				2.45833	-3				2.45833	-37				2.45833	-9
	2.46667	-31				2.46667	-30				2.46667	-104				2.46667	0				2.46667	-39				2.46667	-5				2.46667	-35				2.46667	-5
	2.475	-31				2.475	-34				2.475	-104				2.475	0				2.475	-40				2.475	-6				2.475	-32				2.475	-4
	2.48333	-34				2.48333	-37				2.48333	-100				2.48333	0				2.48333	-40				2.48333	-7				2.48333	-28				2.48333	-6
	2.49167	-38				2.49167	-37				2.49167	-91				2.49167	0				2.49167	-39				2.49167	-7				2.49167	-24				2.49167	-8
	2.5	-43				2.5	-34				2.5	-83				2.5	1				2.5	-35				2.5	-9				2.5	-20				2.5	-8
	2.50833	-46				2.50833	-29				2.50833	-79				2.50833	1				2.50833	-30				2.50833	-11				2.50833	-17				2.50833	-5
	2.51667	-48				2.51667	-24				2.51667	-79				2.51667	1				2.51667	-25				2.51667	-14				2.51667	-15				2.51667	1
	2.525	-48				2.525	-19				2.525	-81				2.525	2				2.525	-20				2.525	-16				2.525	-12				2.525	7
	2.53333	-46				2.53333	-19				2.53333	-86				2.53333	5				2.53333	-17				2.53333	-15				2.53333	-10				2.53333	10
	2.54167	-44				2.54167	-22				2.54167	-92				2.54167	12				2.54167	-18				2.54167	-10				2.54167	-8				2.54167	9
	2.55	-43				2.55	-28				2.55	-97				2.55	20				2.55	-21				2.55	-4				2.55	-6				2.55	5
	2.55833	-41				2.55833	-33				2.55833	-100				2.55833	29				2.55833	-26				2.55833	-1				2.55833	-6				2.55833	-1
	2.56667	-39				2.56667	-37				2.56667	-100				2.56667	37				2.56667	-30				2.56667	-1				2.56667	-7				2.56667	-5
	2.575	-38				2.575	-37				2.575	-97				2.575	41				2.575	-33				2.575	-4				2.575	-11				2.575	-7
	2.58333	-37				2.58333	-33				2.58333	-92				2.58333	38				2.58333	-35				2.58333	-9				2.58333	-16				2.58333	-4
	2.59167	-38				2.59167	-28				2.59167	-86				2.59167	31				2.59167	-35				2.59167	-14				2.59167	-21				2.59167	2
	2.6	-37				2.6	-24				2.6	-82				2.6	19				2.6	-33				2.6	-15				2.6	-26				2.6	11
	2.60833	-37				2.60833	-21				2.60833	-79				2.60833	5				2.60833	-33				2.60833	-13				2.60833	-28				2.60833	18
	2.61667	-38				2.61667	-20				2.61667	-78				2.61667	-7				2.61667	-36				2.61667	-8				2.61667	-27				2.61667	21
	2.625	-41				2.625	-21				2.625	-79				2.625	-16				2.625	-39				2.625	-3				2.625	-25				2.625	21
	2.63333	-46				2.63333	-25				2.63333	-80				2.63333	-19				2.63333	-42				2.63333	3				2.63333	-22				2.63333	19
	2.64167	-50				2.64167	-29				2.64167	-83				2.64167	-17				2.64167	-43				2.64167	7				2.64167	-20				2.64167	15
	2.65	-53				2.65	-32				2.65	-86				2.65	-11				2.65	-43				2.65	12				2.65	-20				2.65	12
	2.65833	-55				2.65833	-33				2.65833	-88				2.65833	-4				2.65833	-40				2.65833	16				2.65833	-20				2.65833	11
	2.66667	-54				2.66667	-32				2.66667	-88				2.66667	3				2.66667	-38				2.66667	19				2.66667	-18				2.66667	10
	2.675	-51				2.675	-29				2.675	-86				2.675	8				2.675	-36				2.675	19				2.675	-16				2.675	9
	2.68333	-47				2.68333	-27				2.68333	-82				2.68333	10				2.68333	-37				2.68333	16				2.68333	-15				2.68333	7
	2.69167	-44				2.69167	-27				2.69167	-79				2.69167	9				2.69167	-38				2.69167	11				2.69167	-15				2.69167	5
	2.7	-41				2.7	-30				2.7	-75				2.7	6				2.7	-41				2.7	7				2.7	-16				2.7	1
	2.70833	-41				2.70833	-35				2.70833	-72				2.70833	1				2.70833	-43				2.70833	3				2.70833	-18				2.70833	-2
	2.71667	-42				2.71667	-39				2.71667	-70				2.71667	-3				2.71667	-45				2.71667	0				2.71667	-19				2.71667	-4
	2.725	-44				2.725	-42				2.725	-69				2.725	-7				2.725	-46				2.725	-2				2.725	-19				2.725	-5
	2.73333	-44				2.73333	-41				2.73333	-72				2.73333	-8				2.73333	-43				2.73333	-4				2.73333	-18				2.73333	-4
	2.74167	-41				2.74167	-36				2.74167	-76				2.74167	-7				2.74167	-39				2.74167	-8				2.74167	-19				2.74167	-2
	2.75	-38				2.75	-30				2.75	-83				2.75	-4				2.75	-36				2.75	-13				2.75	-23				2.75	1
	2.75833	-36				2.75833	-22				2.75833	-89				2.75833	-1				2.75833	-35				2.75833	-17				2.75833	-29				2.75833	4
	2.76667	-36				2.76667	-17				2.76667	-93				2.76667	1				2.76667	-36				2.76667	-20				2.76667	-35				2.76667	7
	2.775	-39				2.775	-16				2.775	-93				2.775	3				2.775	-37				2.775	-23				2.775	-39				2.775	10
	2.78333	-45				2.78333	-19				2.78333	-92				2.78333	5				2.78333	-40				2.78333	-25				2.78333	-41				2.78333	11
	2.79167	-49				2.79167	-23				2.79167	-89				2.79167	7				2.79167	-43				2.79167	-26				2.79167	-41				2.79167	10
	2.8	-52				2.8	-27				2.8	-88				2.8	9				2.8	-46				2.8	-28				2.8	-40				2.8	9
	2.80833	-52				2.80833	-28				2.80833	-89				2.80833	12				2.80833	-49				2.80833	-28				2.80833	-42				2.80833	8
	2.81667	-48				2.81667	-25				2.81667	-92				2.81667	14				2.81667	-50				2.81667	-28				2.81667	-45				2.81667	10
	2.825	-43				2.825	-22				2.825	-95				2.825	16				2.825	-49				2.825	-26				2.825	-50				2.825	13
	2.83333	-39				2.83333	-22				2.83333	-97				2.83333	16				2.83333	-46				2.83333	-21				2.83333	-54				2.83333	17
	2.84167	-35				2.84167	-23				2.84167	-98				2.84167	14				2.84167	-41				2.84167	-13				2.84167	-54				2.84167	18
	2.85	-32				2.85	-26				2.85	-98				2.85	9				2.85	-37				2.85	-6				2.85	-50				2.85	16
	2.85833	-30				2.85833	-29				2.85833	-96				2.85833	3				2.85833	-33				2.85833	-2				2.85833	-44				2.85833	10
	2.86667	-29				2.86667	-31				2.86667	-95				2.86667	-4				2.86667	-29				2.86667	-2				2.86667	-38				2.86667	2
	2.875	-29				2.875	-34				2.875	-94				2.875	-9				2.875	-26				2.875	-6				2.875	-36				2.875	-4
	2.88333	-31				2.88333	-37				2.88333	-94				2.88333	-11				2.88333	-24				2.88333	-12				2.88333	-37				2.88333	-6
	2.89167	-34				2.89167	-40				2.89167	-94				2.89167	-8				2.89167	-26				2.89167	-18				2.89167	-41				2.89167	-4
	2.9	-36				2.9	-41				2.9	-93				2.9	-3				2.9	-30				2.9	-21				2.9	-44				2.9	1
	2.90833	-36				2.90833	-39				2.90833	-89				2.90833	3				2.90833	-35				2.90833	-20				2.90833	-43				2.90833	7
	2.91667	-34				2.91667	-33				2.91667	-83				2.91667	10				2.91667	-39				2.91667	-18				2.91667	-40				2.91667	10
	2.925	-31				2.925	-26				2.925	-78				2.925	15				2.925	-42				2.925	-14				2.925	-36				2.925	11
	2.93333	-27				2.93333	-23				2.93333	-76				2.93333	17				2.93333	-43				2.93333	-11				2.93333	-32				2.93333	10
	2.94167	-23				2.94167	-23				2.94167	-76				2.94167	17				2.94167	-45				2.94167	-9				2.94167	-29				2.94167	11
	2.95	-21				2.95	-26				2.95	-80				2.95	16				2.95	-48				2.95	-8				2.95	-29				2.95	12
	2.95833	-22				2.95833	-32				2.95833	-84				2.95833	14				2.95833	-53				2.95833	-9				2.95833	-29				2.95833	13
	2.96667	-24				2.96667	-36				2.96667	-86				2.96667	13				2.96667	-56				2.96667	-11				2.96667	-28				2.96667	14
	2.975	-26				2.975	-38				2.975	-87				2.975	12				2.975	-55				2.975	-12				2.975	-27				2.975	15
	2.98333	-28				2.98333	-39				2.98333	-88				2.98333	12				2.98333	-51				2.98333	-10				2.98333	-26				2.98333	14
	2.99167	-27				2.99167	-39				2.99167	-91				2.99167	12				2.99167	-45				2.99167	-6				2.99167	-27				2.99167	12
	3	-23				3	-39				3	-94				3	14				3	-39				3	-2				3	-27				3	10
	3.00833	-18				3.00833	-39				3.00833	-98				3.00833	16				3.00833	-36				3.00833	2				3.00833	-26				3.00833	8
	3.01667	-17				3.01667	-40				3.01667	-101				3.01667	18				3.01667	-38				3.01667	0				3.01667	-24				3.01667	8
	3.025	-19				3.025	-40				3.025	-101				3.025	19				3.025	-42				3.025	-5				3.025	-23				3.025	10
	3.03333	-23				3.03333	-36				3.03333	-98				3.03333	18				3.03333	-47				3.03333	-10				3.03333	-22				3.03333	13
	3.04167	-27				3.04167	-31				3.04167	-93				3.04167	14				3.04167	-52				3.04167	-13				3.04167	-23				3.04167	18
	3.05	-31				3.05	-24				3.05	-86				3.05	10				3.05	-55				3.05	-13				3.05	-27				3.05	20
	3.05833	-32				3.05833	-19				3.05833	-81				3.05833	8				3.05833	-55				3.05833	-11				3.05833	-31				3.05833	18
	3.06667	-31				3.06667	-15				3.06667	-80				3.06667	9				3.06667	-52				3.06667	-9				3.06667	-35				3.06667	13
	3.075	-32				3.075	-15				3.075	-82				3.075	11				3.075	-47				3.075	-9				3.075	-38				3.075	7
	3.08333	-33				3.08333	-16				3.08333	-85				3.08333	12				3.08333	-42				3.08333	-11				3.08333	-40				3.08333	0
	3.09167	-34				3.09167	-17				3.09167	-90				3.09167	12				3.09167	-37				3.09167	-14				3.09167	-41				3.09167	-5
	3.1	-33				3.1	-16				3.1	-93				3.1	11				3.1	-33				3.1	-13				3.1	-41				3.1	-8
	3.10833	-32				3.10833	-14				3.10833	-94				3.10833	10				3.10833	-32				3.10833	-10				3.10833	-40				3.10833	-8
	3.11667	-29				3.11667	-12				3.11667	-91				3.11667	9				3.11667	-34				3.11667	-7				3.11667	-38				3.11667	-4
	3.125	-26				3.125	-12				3.125	-86				3.125	9				3.125	-37				3.125	-6				3.125	-36				3.125	1
	3.13333	-22				3.13333	-15				3.13333	-80				3.13333	10				3.13333	-40				3.13333	-6				3.13333	-34				3.13333	5
	3.14167	-18				3.14167	-21				3.14167	-75				3.14167	11				3.14167	-42				3.14167	-8				3.14167	-34				3.14167	8
	3.15	-15				3.15	-27				3.15	-73				3.15	12				3.15	-45				3.15	-10				3.15	-35				3.15	10
	3.15833	-14				3.15833	-32				3.15833	-73				3.15833	14				3.15833	-49				3.15833	-11				3.15833	-37				3.15833	9
	3.16667	-14				3.16667	-37				3.16667	-77				3.16667	18				3.16667	-53				3.16667	-10				3.16667	-38				3.16667	7
	3.175	-16				3.175	-40				3.175	-82				3.175	22				3.175	-58				3.175	-10				3.175	-37				3.175	4
	3.18333	-20				3.18333	-43				3.18333	-85				3.18333	26				3.18333	-63				3.18333	-11				3.18333	-34				3.18333	2
	3.19167	-24				3.19167	-45				3.19167	-86				3.19167	27				3.19167	-64				3.19167	-13				3.19167	-30				3.19167	-1
	3.2	-27				3.2	-46				3.2	-84				3.2	25				3.2	-62				3.2	-13				3.2	-25				3.2	-4
	3.20833	-29				3.20833	-47				3.20833	-82				3.20833	21				3.20833	-60				3.20833	-12				3.20833	-22				3.20833	-7
	3.21667	-32				3.21667	-46				3.21667	-80				3.21667	15				3.21667	-58				3.21667	-11				3.21667	-21				3.21667	-7
	3.225	-34				3.225	-45				3.225	-80				3.225	10				3.225	-58				3.225	-10				3.225	-22				3.225	-5
	3.23333	-35				3.23333	-43				3.23333	-81				3.23333	6				3.23333	-60				3.23333	-11				3.23333	-26				3.23333	-1
	3.24167	-35				3.24167	-41				3.24167	-83				3.24167	6				3.24167	-62				3.24167	-13				3.24167	-31				3.24167	3
	3.25	-34				3.25	-37				3.25	-84				3.25	8				3.25	-63				3.25	-16				3.25	-35				3.25	6
	3.25833	-33				3.25833	-34				3.25833	-83				3.25833	10				3.25833	-62				3.25833	-19				3.25833	-39				3.25833	4
	3.26667	-33				3.26667	-31				3.26667	-80				3.26667	11				3.26667	-58				3.26667	-20				3.26667	-42				3.26667	-1
	3.275	-34				3.275	-32				3.275	-76				3.275	10				3.275	-53				3.275	-20				3.275	-45				3.275	-7
	3.28333	-35				3.28333	-35				3.28333	-74				3.28333	9				3.28333	-47				3.28333	-20				3.28333	-46				3.28333	-12
	3.29167	-36				3.29167	-43				3.29167	-73				3.29167	7				3.29167	-43				3.29167	-19				3.29167	-45				3.29167	-16
	3.3	-34				3.3	-52				3.3	-75				3.3	7				3.3	-39				3.3	-19				3.3	-43				3.3	-16
	3.30833	-32				3.30833	-58				3.30833	-79				3.30833	7				3.30833	-38				3.30833	-19				3.30833	-41				3.30833	-15
	3.31667	-30				3.31667	-58				3.31667	-85				3.31667	8				3.31667	-38				3.31667	-20				3.31667	-39				3.31667	-12
	3.325	-31				3.325	-53				3.325	-89				3.325	8				3.325	-39				3.325	-23				3.325	-38				3.325	-8
	3.33333	-32				3.33333	-44				3.33333	-93				3.33333	8				3.33333	-40				3.33333	-25				3.33333	-37				3.33333	-4
	3.34167	-33				3.34167	-36				3.34167	-97				3.34167	7				3.34167	-42				3.34167	-24				3.34167	-33				3.34167	-1
	3.35	-32				3.35	-29				3.35	-100				3.35	6				3.35	-43				3.35	-22				3.35	-27				3.35	2
	3.35833	-29				3.35833	-25				3.35833	-103				3.35833	6				3.35833	-44				3.35833	-19				3.35833	-20				3.35833	1
	3.36667	-25				3.36667	-23				3.36667	-104				3.36667	7				3.36667	-45				3.36667	-17				3.36667	-15				3.36667	-1
	3.375	-24				3.375	-22				3.375	-104				3.375	8				3.375	-46				3.375	-15				3.375	-14				3.375	-4
	3.38333	-26				3.38333	-24				3.38333	-102				3.38333	10				3.38333	-47				3.38333	-15				3.38333	-14				3.38333	-7
	3.39167	-31				3.39167	-28				3.39167	-98				3.39167	11				3.39167	-49				3.39167	-15				3.39167	-16				3.39167	-9
	3.4	-40				3.4	-34				3.4	-94				3.4	10				3.4	-50				3.4	-14				3.4	-19				3.4	-9
	3.40833	-48				3.40833	-38				3.40833	-92				3.40833	9				3.40833	-49				3.40833	-12				3.40833	-24				3.40833	-8
	3.41667	-52				3.41667	-39				3.41667	-91				3.41667	7				3.41667	-47				3.41667	-11				3.41667	-28				3.41667	-8
	3.425	-53				3.425	-37				3.425	-93				3.425	5				3.425	-42				3.425	-11				3.425	-32				3.425	-10
	3.43333	-52				3.43333	-30				3.43333	-96				3.43333	6				3.43333	-37				3.43333	-11				3.43333	-36				3.43333	-12
	3.44167	-49				3.44167	-23				3.44167	-98				3.44167	9				3.44167	-31				3.44167	-12				3.44167	-37				3.44167	-11
	3.45	-47				3.45	-18				3.45	-98				3.45	12				3.45	-29				3.45	-13				3.45	-35				3.45	-10
	3.45833	-47				3.45833	-17				3.45833	-97				3.45833	15				3.45833	-31				3.45833	-12				3.45833	-31				3.45833	-9
	3.46667	-47				3.46667	-21				3.46667	-97				3.46667	16				3.46667	-34				3.46667	-12				3.46667	-28				3.46667	-8
	3.475	-48				3.475	-31				3.475	-98				3.475	18				3.475	-40				3.475	-12				3.475	-26				3.475	-7
	3.48333	-47				3.48333	-41				3.48333	-99				3.48333	21				3.48333	-44				3.48333	-15				3.48333	-27				3.48333	-8
	3.49167	-44				3.49167	-47				3.49167	-101				3.49167	25				3.49167	-45				3.49167	-18				3.49167	-33				3.49167	-9
	3.5	-42				3.5	-48				3.5	-102				3.5	27				3.5	-44				3.5	-22				3.5	-40				3.5	-11
	3.50833	-40				3.50833	-43				3.50833	-101				3.50833	27				3.50833	-42				3.50833	-26				3.50833	-45				3.50833	-12
	3.51667	-38				3.51667	-35				3.51667	-99				3.51667	23				3.51667	-42				3.51667	-28				3.51667	-48				3.51667	-11
	3.525	-37				3.525	-29				3.525	-98				3.525	16				3.525	-43				3.525	-29				3.525	-48				3.525	-9
	3.53333	-35				3.53333	-26				3.53333	-98				3.53333	8				3.53333	-43				3.53333	-30				3.53333	-45				3.53333	-6
	3.54167	-32				3.54167	-27				3.54167	-98				3.54167	1				3.54167	-42				3.54167	-32				3.54167	-41				3.54167	-1
	3.55	-27				3.55	-30				3.55	-97				3.55	-3				3.55	-43				3.55	-35				3.55	-38				3.55	3
	3.55833	-21				3.55833	-33				3.55833	-95				3.55833	-4				3.55833	-45				3.55833	-37				3.55833	-36				3.55833	6
	3.56667	-16				3.56667	-35				3.56667	-92				3.56667	-2				3.56667	-50				3.56667	-38				3.56667	-37				3.56667	6
	3.575	-12				3.575	-37				3.575	-89				3.575	1				3.575	-58				3.575	-39				3.575	-40				3.575	6
	3.58333	-10				3.58333	-36				3.58333	-86				3.58333	2				3.58333	-65				3.58333	-42				3.58333	-42				3.58333	5
	3.59167	-8				3.59167	-36				3.59167	-83				3.59167	1				3.59167	-69				3.59167	-43				3.59167	-41				3.59167	2
	3.6	-6				3.6	-36				3.6	-79				3.6	0				3.6	-71				3.6	-43				3.6	-39				3.6	-2
	3.60833	-4				3.60833	-37				3.60833	-75				3.60833	-1				3.60833	-71				3.60833	-41				3.60833	-36				3.60833	-6
	3.61667	-3				3.61667	-39				3.61667	-72				3.61667	0				3.61667	-70				3.61667	-37				3.61667	-33				3.61667	-11
	3.625	-4				3.625	-41				3.625	-73				3.625	2				3.625	-69				3.625	-32				3.625	-31				3.625	-14
	3.63333	-8				3.63333	-43				3.63333	-79				3.63333	5				3.63333	-68				3.63333	-29				3.63333	-29				3.63333	-14
	3.64167	-13				3.64167	-44				3.64167	-86				3.64167	8				3.64167	-68				3.64167	-29				3.64167	-28				3.64167	-10
	3.65	-18				3.65	-46				3.65	-92				3.65	10				3.65	-67				3.65	-30				3.65	-26				3.65	-6
	3.65833	-23				3.65833	-48				3.65833	-98				3.65833	12				3.65833	-65				3.65833	-31				3.65833	-25				3.65833	-4
	3.66667	-27				3.66667	-51				3.66667	-103				3.66667	13				3.66667	-63				3.66667	-31				3.66667	-26				3.66667	-4
	3.675	-32				3.675	-54				3.675	-107				3.675	12				3.675	-61				3.675	-31				3.675	-28				3.675	-7
	3.68333	-38				3.68333	-56				3.68333	-111				3.68333	12				3.68333	-60				3.68333	-32				3.68333	-29				3.68333	-10
	3.69167	-44				3.69167	-54				3.69167	-115				3.69167	11				3.69167	-61				3.69167	-34				3.69167	-28				3.69167	-11
	3.7	-51				3.7	-49				3.7	-118				3.7	10				3.7	-64				3.7	-35				3.7	-26				3.7	-10
	3.70833	-57				3.70833	-43				3.70833	-118				3.70833	9				3.70833	-68				3.70833	-35				3.70833	-23				3.70833	-7
	3.71667	-61				3.71667	-36				3.71667	-117				3.71667	7				3.71667	-71				3.71667	-33				3.71667	-21				3.71667	-4
	3.725	-62				3.725	-30				3.725	-114				3.725	4				3.725	-73				3.725	-31				3.725	-22				3.725	-2
	3.73333	-61				3.73333	-26				3.73333	-111				3.73333	1				3.73333	-71				3.73333	-31				3.73333	-26				3.73333	0
	3.74167	-59				3.74167	-25				3.74167	-108				3.74167	0				3.74167	-68				3.74167	-35				3.74167	-29				3.74167	1
	3.75	-57				3.75	-25				3.75	-105				3.75	-1				3.75	-65				3.75	-40				3.75	-32				3.75	2
	3.75833	-53				3.75833	-26				3.75833	-102				3.75833	-1				3.75833	-63				3.75833	-46				3.75833	-32				3.75833	4
	3.76667	-49				3.76667	-27				3.76667	-102				3.76667	-1				3.76667	-61				3.76667	-50				3.76667	-29				3.76667	6
	3.775	-44				3.775	-27				3.775	-105				3.775	-1				3.775	-56				3.775	-51				3.775	-25				3.775	5
	3.78333	-40				3.78333	-26				3.78333	-110				3.78333	1				3.78333	-51				3.78333	-49				3.78333	-22				3.78333	2
	3.79167	-38				3.79167	-26				3.79167	-116				3.79167	3				3.79167	-44				3.79167	-46				3.79167	-20				3.79167	-2
	3.8	-39				3.8	-27				3.8	-121				3.8	3				3.8	-39				3.8	-45				3.8	-22				3.8	-6
	3.80833	-40				3.80833	-27				3.80833	-124				3.80833	2				3.80833	-37				3.80833	-45				3.80833	-25				3.80833	-10
	3.81667	-41				3.81667	-25				3.81667	-125				3.81667	1				3.81667	-37				3.81667	-46				3.81667	-30				3.81667	-10
	3.825	-41				3.825	-21				3.825	-127				3.825	0				3.825	-38				3.825	-47				3.825	-33				3.825	-8
	3.83333	-40				3.83333	-16				3.83333	-129				3.83333	0				3.83333	-37				3.83333	-47				3.83333	-35				3.83333	-4
	3.84167	-37				3.84167	-12				3.84167	-131				3.84167	4				3.84167	-37				3.84167	-46				3.84167	-35				3.84167	-2
	3.85	-34				3.85	-10				3.85	-130				3.85	8				3.85	-37				3.85	-43				3.85	-35				3.85	0
	3.85833	-32				3.85833	-11				3.85833	-127				3.85833	12				3.85833	-39				3.85833	-38				3.85833	-34				3.85833	3
	3.86667	-31				3.86667	-15				3.86667	-123				3.86667	13				3.86667	-42				3.86667	-32				3.86667	-34				3.86667	6
	3.875	-31				3.875	-19				3.875	-118				3.875	11				3.875	-45				3.875	-26				3.875	-33				3.875	10
	3.88333	-32				3.88333	-24				3.88333	-117				3.88333	7				3.88333	-50				3.88333	-22				3.88333	-31				3.88333	12
	3.89167	-34				3.89167	-30				3.89167	-120				3.89167	3				3.89167	-55				3.89167	-19				3.89167	-27				3.89167	12
	3.9	-36				3.9	-36				3.9	-125				3.9	0				3.9	-59				3.9	-20				3.9	-24				3.9	8
	3.90833	-37				3.90833	-40				3.90833	-129				3.90833	0				3.90833	-63				3.90833	-23				3.90833	-23				3.90833	2
	3.91667	-36				3.91667	-44				3.91667	-133				3.91667	4				3.91667	-67				3.91667	-27				3.91667	-25				3.91667	-2
	3.925	-34				3.925	-45				3.925	-133				3.925	9				3.925	-69				3.925	-31				3.925	-28				3.925	-5
	3.93333	-33				3.93333	-42				3.93333	-129				3.93333	14				3.93333	-70				3.93333	-34				3.93333	-32				3.93333	-7
	3.94167	-34				3.94167	-38				3.94167	-124				3.94167	16				3.94167	-69				3.94167	-38				3.94167	-35				3.94167	-8
	3.95	-35				3.95	-36				3.95	-116				3.95	16				3.95	-66				3.95	-40				3.95	-38				3.95	-9
	3.95833	-37				3.95833	-37				3.95833	-110				3.95833	13				3.95833	-62				3.95833	-42				3.95833	-40				3.95833	-7
	3.96667	-40				3.96667	-40				3.96667	-107				3.96667	7				3.96667	-57				3.96667	-42				3.96667	-42				3.96667	-4
	3.975	-43				3.975	-42				3.975	-106				3.975	2				3.975	-51				3.975	-42				3.975	-43				3.975	0
	3.98333	-47				3.98333	-43				3.98333	-110				3.98333	-3				3.98333	-46				3.98333	-43				3.98333	-46				3.98333	2
	3.99167	-52				3.99167	-41				3.99167	-116				3.99167	-6				3.99167	-43				3.99167	-43				3.99167	-50				3.99167	3
	4	-59				4	-38				4	-121				4	-8				4	-44				4	-42				4	-54				4	1
	4.00833	-64				4.00833	-36				4.00833	-124				4.00833	-7				4.00833	-45				4.00833	-39				4.00833	-57				4.00833	-1
	4.01667	-65				4.01667	-36				4.01667	-125				4.01667	-5				4.01667	-48				4.01667	-35				4.01667	-59				4.01667	-1
	4.025	-63				4.025	-38				4.025	-123				4.025	-1				4.025	-51				4.025	-28				4.025	-58				4.025	0
	4.03333	-61				4.03333	-40				4.03333	-118				4.03333	4				4.03333	-55				4.03333	-22				4.03333	-54				4.03333	-1
	4.04167	-61				4.04167	-43				4.04167	-114				4.04167	8				4.04167	-59				4.04167	-19				4.04167	-49				4.04167	-3
	4.05	-61				4.05	-45				4.05	-110				4.05	11				4.05	-61				4.05	-18				4.05	-46				4.05	-6
	4.05833	-62				4.05833	-46				4.05833	-107				4.05833	12				4.05833	-60				4.05833	-20				4.05833	-43				4.05833	-8
	4.06667	-60				4.06667	-44				4.06667	-104				4.06667	10				4.06667	-57				4.06667	-23				4.06667	-41				4.06667	-9
	4.075	-56				4.075	-42				4.075	-99				4.075	7				4.075	-53				4.075	-24				4.075	-38				4.075	-10
	4.08333	-50				4.08333	-40				4.08333	-93				4.08333	4				4.08333	-51				4.08333	-24				4.08333	-35				4.08333	-12
	4.09167	-44				4.09167	-40				4.09167	-87				4.09167	2				4.09167	-54				4.09167	-23				4.09167	-32				4.09167	-15
	4.1	-38				4.1	-43				4.1	-83				4.1	-1				4.1	-61				4.1	-21				4.1	-30				4.1	-18
	4.10833	-34				4.10833	-45				4.10833	-81				4.10833	-5				4.10833	-69				4.10833	-20				4.10833	-28				4.10833	-20
	4.11667	-30				4.11667	-45				4.11667	-81				4.11667	-9				4.11667	-78				4.11667	-21				4.11667	-27				4.11667	-18
	4.125	-27				4.125	-44				4.125	-85				4.125	-12				4.125	-83				4.125	-25				4.125	-27				4.125	-13
	4.13333	-23				4.13333	-43				4.13333	-91				4.13333	-14				4.13333	-85				4.13333	-28				4.13333	-30				4.13333	-7
	4.14167	-20				4.14167	-43				4.14167	-96				4.14167	-13				4.14167	-83				4.14167	-31				4.14167	-33				4.14167	-3
	4.15	-18				4.15	-44				4.15	-98				4.15	-11				4.15	-80				4.15	-31				4.15	-35				4.15	-2
	4.15833	-19				4.15833	-48				4.15833	-97				4.15833	-11				4.15833	-78				4.15833	-31				4.15833	-37				4.15833	-2
	4.16667	-23				4.16667	-50				4.16667	-93				4.16667	-13				4.16667	-77				4.16667	-30				4.16667	-39				4.16667	-3
	4.175	-29				4.175	-50				4.175	-89				4.175	-15				4.175	-76				4.175	-29				4.175	-42				4.175	-4
	4.18333	-35				4.18333	-47				4.18333	-87				4.18333	-16				4.18333	-76				4.18333	-31				4.18333	-46				4.18333	-4
	4.19167	-38				4.19167	-43				4.19167	-90				4.19167	-14				4.19167	-76				4.19167	-33				4.19167	-51				4.19167	-4
	4.2	-37				4.2	-39				4.2	-95				4.2	-10				4.2	-74				4.2	-35				4.2	-57				4.2	-3
	4.20833	-33				4.20833	-37				4.20833	-99				4.20833	-4				4.20833	-74				4.20833	-38				4.20833	-62				4.20833	-2
	4.21667	-30				4.21667	-39				4.21667	-101				4.21667	1				4.21667	-76				4.21667	-41				4.21667	-66				4.21667	-2
	4.225	-30				4.225	-44				4.225	-102				4.225	5				4.225	-79				4.225	-44				4.225	-69				4.225	-5
	4.23333	-33				4.23333	-49				4.23333	-102				4.23333	6				4.23333	-79				4.23333	-45				4.23333	-69				4.23333	-8
	4.24167	-38				4.24167	-53				4.24167	-101				4.24167	7				4.24167	-78				4.24167	-44				4.24167	-65				4.24167	-14
	4.25	-44				4.25	-53				4.25	-100				4.25	7				4.25	-75				4.25	-40				4.25	-56				4.25	-18
	4.25833	-46				4.25833	-50				4.25833	-98				4.25833	6				4.25833	-71				4.25833	-34				4.25833	-47				4.25833	-22
	4.26667	-47				4.26667	-44				4.26667	-97				4.26667	3				4.26667	-68				4.26667	-27				4.26667	-41				4.26667	-22
	4.275	-48				4.275	-37				4.275	-96				4.275	0				4.275	-64				4.275	-20				4.275	-39				4.275	-19
	4.28333	-50				4.28333	-31				4.28333	-97				4.28333	-3				4.28333	-61				4.28333	-17				4.28333	-41				4.28333	-13
	4.29167	-53				4.29167	-27				4.29167	-100				4.29167	-4				4.29167	-58				4.29167	-16				4.29167	-46				4.29167	-6
	4.3	-54				4.3	-25				4.3	-104				4.3	-4				4.3	-55				4.3	-16				4.3	-48				4.3	-1
	4.30833	-52				4.30833	-25				4.30833	-108				4.30833	-2				4.30833	-55				4.30833	-17				4.30833	-44				4.30833	3
	4.31667	-47				4.31667	-24				4.31667	-110				4.31667	0				4.31667	-57				4.31667	-17				4.31667	-37				4.31667	4
	4.325	-42				4.325	-23				4.325	-110				4.325	1				4.325	-60				4.325	-17				4.325	-28				4.325	2
	4.33333	-36				4.33333	-24				4.33333	-107				4.33333	2				4.33333	-62				4.33333	-16				4.33333	-20				4.33333	0
	4.34167	-33				4.34167	-26				4.34167	-104				4.34167	3				4.34167	-65				4.34167	-16				4.34167	-13				4.34167	1
	4.35	-32				4.35	-28				4.35	-101				4.35	5				4.35	-67				4.35	-17				4.35	-9				4.35	4
	4.35833	-32				4.35833	-29				4.35833	-100				4.35833	5				4.35833	-69				4.35833	-18				4.35833	-6				4.35833	9
	4.36667	-33				4.36667	-29				4.36667	-102				4.36667	3				4.36667	-70				4.36667	-21				4.36667	-6				4.36667	15
	4.375	-36				4.375	-28				4.375	-105				4.375	0				4.375	-70				4.375	-26				4.375	-8				4.375	19
	4.38333	-39				4.38333	-27				4.38333	-108				4.38333	-3				4.38333	-69				4.38333	-32				4.38333	-12				4.38333	22
	4.39167	-41				4.39167	-26				4.39167	-111				4.39167	-6				4.39167	-68				4.39167	-40				4.39167	-18				4.39167	23
	4.4	-42				4.4	-25				4.4	-113				4.4	-7				4.4	-67				4.4	-46				4.4	-23				4.4	22
	4.40833	-42				4.40833	-26				4.40833	-114				4.40833	-6				4.40833	-66				4.40833	-51				4.40833	-25				4.40833	20
	4.41667	-42				4.41667	-29				4.41667	-113				4.41667	-2				4.41667	-65				4.41667	-51				4.41667	-25				4.41667	17
	4.425	-41				4.425	-34				4.425	-112				4.425	2				4.425	-66				4.425	-47				4.425	-25				4.425	15
	4.43333	-40				4.43333	-40				4.43333	-110				4.43333	6				4.43333	-66				4.43333	-41				4.43333	-27				4.43333	14
	4.44167	-36				4.44167	-47				4.44167	-107				4.44167	4				4.44167	-65				4.44167	-35				4.44167	-30				4.44167	14
	4.45	-33				4.45	-51				4.45	-103				4.45	-1				4.45	-64				4.45	-29				4.45	-35				4.45	16
	4.45833	-31				4.45833	-51				4.45833	-100				4.45833	-7				4.45833	-64				4.45833	-26				4.45833	-39				4.45833	19
	4.46667	-31				4.46667	-50				4.46667	-98				4.46667	-12				4.46667	-64				4.46667	-26				4.46667	-42				4.46667	23
	4.475	-34				4.475	-48				4.475	-99				4.475	-14				4.475	-63				4.475	-29				4.475	-43				4.475	26
	4.48333	-39				4.48333	-46				4.48333	-103				4.48333	-11				4.48333	-62				4.48333	-34				4.48333	-43				4.48333	28
	4.49167	-42				4.49167	-44				4.49167	-109				4.49167	-6				4.49167	-61				4.49167	-40				4.49167	-43				4.49167	27
	4.5	-42				4.5	-41				4.5	-115				4.5	0				4.5	-61				4.5	-47				4.5	-43				4.5	25
	4.50833	-41				4.50833	-38				4.50833	-119				4.50833	4				4.50833	-62				4.50833	-53				4.50833	-43				4.50833	22
	4.51667	-40				4.51667	-34				4.51667	-120				4.51667	7				4.51667	-64				4.51667	-55				4.51667	-42				4.51667	19
	4.525	-40				4.525	-31				4.525	-118				4.525	11				4.525	-67				4.525	-51				4.525	-39				4.525	17
	4.53333	-41				4.53333	-28				4.53333	-115				4.53333	15				4.53333	-71				4.53333	-42				4.53333	-35				4.53333	17
	4.54167	-41				4.54167	-29				4.54167	-111				4.54167	19				4.54167	-74				4.54167	-29				4.54167	-32				4.54167	18
	4.55	-40				4.55	-32				4.55	-109				4.55	21				4.55	-77				4.55	-17				4.55	-33				4.55	19
	4.55833	-38				4.55833	-37				4.55833	-109				4.55833	22				4.55833	-79				4.55833	-8				4.55833	-35				4.55833	19
	4.56667	-34				4.56667	-43				4.56667	-111				4.56667	19				4.56667	-81				4.56667	-4				4.56667	-38				4.56667	17
	4.575	-32				4.575	-48				4.575	-113				4.575	13				4.575	-83				4.575	-4				4.575	-40				4.575	14
	4.58333	-32				4.58333	-51				4.58333	-116				4.58333	6				4.58333	-85				4.58333	-8				4.58333	-43				4.58333	11
	4.59167	-33				4.59167	-50				4.59167	-117				4.59167	0				4.59167	-84				4.59167	-14				4.59167	-45				4.59167	10
	4.6	-35				4.6	-47				4.6	-118				4.6	-4				4.6	-82				4.6	-20				4.6	-48				4.6	11
	4.60833	-37				4.60833	-43				4.60833	-118				4.60833	-6				4.60833	-79				4.60833	-25				4.60833	-52				4.60833	14
	4.61667	-38				4.61667	-39				4.61667	-118				4.61667	-5				4.61667	-76				4.61667	-28				4.61667	-55				4.61667	18
	4.625	-38				4.625	-37				4.625	-119				4.625	-1				4.625	-73				4.625	-28				4.625	-56				4.625	20
	4.63333	-39				4.63333	-36				4.63333	-123				4.63333	3				4.63333	-71				4.63333	-26				4.63333	-52				4.63333	20
	4.64167	-39				4.64167	-37				4.64167	-126				4.64167	6				4.64167	-68				4.64167	-23				4.64167	-47				4.64167	16
	4.65	-39				4.65	-39				4.65	-128				4.65	7				4.65	-64				4.65	-21				4.65	-41				4.65	11
	4.65833	-41				4.65833	-42				4.65833	-129				4.65833	8				4.65833	-57				4.65833	-20				4.65833	-35				4.65833	5
	4.66667	-42				4.66667	-44				4.66667	-127				4.66667	9				4.66667	-50				4.66667	-20				4.66667	-29				4.66667	0
	4.675	-43				4.675	-45				4.675	-124				4.675	11				4.675	-42				4.675	-21				4.675	-24				4.675	-2
	4.68333	-43				4.68333	-44				4.68333	-120				4.68333	12				4.68333	-36				4.68333	-24				4.68333	-22				4.68333	-2
	4.69167	-40				4.69167	-41				4.69167	-117				4.69167	13				4.69167	-31				4.69167	-28				4.69167	-22				4.69167	1
	4.7	-36				4.7	-36				4.7	-112				4.7	14				4.7	-30				4.7	-32				4.7	-23				4.7	3
	4.70833	-32				4.70833	-33				4.70833	-106				4.70833	15				4.70833	-33				4.70833	-35				4.70833	-26				4.70833	6
	4.71667	-29				4.71667	-33				4.71667	-99				4.71667	17				4.71667	-38				4.71667	-37				4.71667	-27				4.71667	8
	4.725	-29				4.725	-36				4.725	-94				4.725	20				4.725	-44				4.725	-36				4.725	-27				4.725	8
	4.73333	-31				4.73333	-41				4.73333	-92				4.73333	22				4.73333	-50				4.73333	-34				4.73333	-24				4.73333	8
	4.74167	-34				4.74167	-48				4.74167	-94				4.74167	23				4.74167	-55				4.74167	-33				4.74167	-20				4.74167	9
	4.75	-39				4.75	-52				4.75	-98				4.75	22				4.75	-58				4.75	-34				4.75	-17				4.75	10
	4.75833	-43				4.75833	-54				4.75833	-104				4.75833	21				4.75833	-60				4.75833	-36				4.75833	-15				4.75833	9
	4.76667	-46				4.76667	-54				4.76667	-112				4.76667	20				4.76667	-60				4.76667	-37				4.76667	-14				4.76667	7
	4.775	-49				4.775	-55				4.775	-120				4.775	20				4.775	-57				4.775	-36				4.775	-15				4.775	5
	4.78333	-52				4.78333	-56				4.78333	-125				4.78333	21				4.78333	-53				4.78333	-33				4.78333	-18				4.78333	5
	4.79167	-54				4.79167	-58				4.79167	-127				4.79167	20				4.79167	-48				4.79167	-29				4.79167	-22				4.79167	7
	4.8	-56				4.8	-59				4.8	-125				4.8	19				4.8	-42				4.8	-26				4.8	-27				4.8	11
	4.80833	-56				4.80833	-59				4.80833	-120				4.80833	16				4.80833	-37				4.80833	-25				4.80833	-32				4.80833	15
	4.81667	-53				4.81667	-58				4.81667	-113				4.81667	14				4.81667	-34				4.81667	-26				4.81667	-37				4.81667	17
	4.825	-48				4.825	-56				4.825	-107				4.825	12				4.825	-34				4.825	-29				4.825	-41				4.825	15
	4.83333	-43				4.83333	-53				4.83333	-103				4.83333	11				4.83333	-35				4.83333	-32				4.83333	-44				4.83333	11
	4.84167	-38				4.84167	-51				4.84167	-100				4.84167	11				4.84167	-39				4.84167	-34				4.84167	-45				4.84167	5
	4.85	-34				4.85	-49				4.85	-98				4.85	11				4.85	-45				4.85	-35				4.85	-44				4.85	-1
	4.85833	-30				4.85833	-48				4.85833	-97				4.85833	11				4.85833	-51				4.85833	-32				4.85833	-43				4.85833	-5
	4.86667	-28				4.86667	-49				4.86667	-95				4.86667	10				4.86667	-57				4.86667	-27				4.86667	-43				4.86667	-6
	4.875	-28				4.875	-54				4.875	-94				4.875	7				4.875	-62				4.875	-20				4.875	-45				4.875	-5
	4.88333	-32				4.88333	-60				4.88333	-94				4.88333	3				4.88333	-65				4.88333	-14				4.88333	-46				4.88333	-4
	4.89167	-38				4.89167	-65				4.89167	-97				4.89167	-1				4.89167	-68				4.89167	-11				4.89167	-47				4.89167	-2
	4.9	-45				4.9	-67				4.9	-102				4.9	-3				4.9	-69				4.9	-11				4.9	-45				4.9	-2
	4.90833	-51				4.90833	-66				4.90833	-109				4.90833	-3				4.90833	-69				4.90833	-15				4.90833	-41				4.90833	-1
	4.91667	-53				4.91667	-64				4.91667	-116				4.91667	-1				4.91667	-68				4.91667	-20				4.91667	-37				4.91667	-1
	4.925	-53				4.925	-61				4.925	-120				4.925	1				4.925	-67				4.925	-26				4.925	-34				4.925	0
	4.93333	-52				4.93333	-59				4.93333	-120				4.93333	2				4.93333	-66				4.93333	-30				4.93333	-34				4.93333	2
	4.94167	-51				4.94167	-58				4.94167	-119				4.94167	2				4.94167	-65				4.94167	-33				4.94167	-33				4.94167	5
	4.95	-50				4.95	-58				4.95	-118				4.95	0				4.95	-66				4.95	-34				4.95	-33				4.95	8
	4.95833	-50				4.95833	-56				4.95833	-116				4.95833	-2				4.95833	-68				4.95833	-33				4.95833	-34				4.95833	11
	4.96667	-51				4.96667	-53				4.96667	-114				4.96667	-2				4.96667	-71				4.96667	-33				4.96667	-35				4.96667	14
	4.975	-51				4.975	-51				4.975	-112				4.975	0				4.975	-73				4.975	-32				4.975	-37				4.975	16
	4.98333	-50				4.98333	-49				4.98333	-110				4.98333	4				4.98333	-73				4.98333	-31				4.98333	-39				4.98333	16
	4.99167	-46				4.99167	-47				4.99167	-109				4.99167	7				4.99167	-73				4.99167	-31				4.99167	-41				4.99167	14
	5	-42				5	-46				5	-110				5	9				5	-71				5	-33				5	-41				5	9
	5.00833	-37				5.00833	-47				5.00833	-113				5.00833	9				5.00833	-69				5.00833	-38				5.00833	-40				5.00833	4
	5.01667	-34				5.01667	-49				5.01667	-117				5.01667	7				5.01667	-67				5.01667	-44				5.01667	-37				5.01667	-1
	5.025	-33				5.025	-51				5.025	-121				5.025	2				5.025	-67				5.025	-50				5.025	-35				5.025	-2
	5.03333	-33				5.03333	-53				5.03333	-124				5.03333	-4				5.03333	-68				5.03333	-54				5.03333	-33				5.03333	0
	5.04167	-31				5.04167	-52				5.04167	-127				5.04167	-8				5.04167	-70				5.04167	-54				5.04167	-33				5.04167	5
	5.05	-29				5.05	-51				5.05	-129				5.05	-9				5.05	-72				5.05	-51				5.05	-36				5.05	10
	5.05833	-27				5.05833	-48				5.05833	-130				5.05833	-7				5.05833	-73				5.05833	-45				5.05833	-40				5.05833	13
	5.06667	-25				5.06667	-46				5.06667	-129				5.06667	-3				5.06667	-74				5.06667	-37				5.06667	-46				5.06667	15
	5.075	-26				5.075	-44				5.075	-128				5.075	-1				5.075	-75				5.075	-30				5.075	-53				5.075	15
	5.08333	-28				5.08333	-41				5.08333	-127				5.08333	-2				5.08333	-76				5.08333	-28				5.08333	-58				5.08333	14
	5.09167	-32				5.09167	-39				5.09167	-127				5.09167	-8				5.09167	-78				5.09167	-28				5.09167	-61				5.09167	12
	5.1	-36				5.1	-37				5.1	-127				5.1	-15				5.1	-81				5.1	-31				5.1	-63				5.1	9
	5.10833	-41				5.10833	-38				5.10833	-124				5.10833	-23				5.10833	-86				5.10833	-35				5.10833	-65				5.10833	7
	5.11667	-43				5.11667	-41				5.11667	-119				5.11667	-28				5.11667	-91				5.11667	-40				5.11667	-66				5.11667	4
	5.125	-43				5.125	-46				5.125	-115				5.125	-31				5.125	-95				5.125	-44				5.125	-67				5.125	2
	5.13333	-41				5.13333	-48				5.13333	-111				5.13333	-31				5.13333	-98				5.13333	-48				5.13333	-66				5.13333	0
	5.14167	-40				5.14167	-48				5.14167	-107				5.14167	-28				5.14167	-97				5.14167	-50				5.14167	-64				5.14167	0
	5.15	-38				5.15	-44				5.15	-104				5.15	-24				5.15	-94				5.15	-51				5.15	-60				5.15	1
	5.15833	-37				5.15833	-39				5.15833	-100				5.15833	-22				5.15833	-89				5.15833	-51				5.15833	-56				5.15833	1
	5.16667	-36				5.16667	-35				5.16667	-97				5.16667	-22				5.16667	-84				5.16667	-48				5.16667	-54				5.16667	-2
	5.175	-35				5.175	-33				5.175	-97				5.175	-23				5.175	-79				5.175	-46				5.175	-53				5.175	-6
	5.18333	-36				5.18333	-35				5.18333	-99				5.18333	-23				5.18333	-75				5.18333	-43				5.18333	-51				5.18333	-11
	5.19167	-37				5.19167	-37				5.19167	-105				5.19167	-22				5.19167	-73				5.19167	-41				5.19167	-47				5.19167	-14
	5.2	-37				5.2	-39				5.2	-113				5.2	-20				5.2	-72				5.2	-39				5.2	-42				5.2	-13
	5.20833	-34				5.20833	-44				5.20833	-120				5.20833	-17				5.20833	-70				5.20833	-37				5.20833	-36				5.20833	-10
	5.21667	-29				5.21667	-50				5.21667	-126				5.21667	-14				5.21667	-68				5.21667	-37				5.21667	-31				5.21667	-4
	5.225	-24				5.225	-56				5.225	-128				5.225	-14				5.225	-66				5.225	-40				5.225	-30				5.225	3
	5.23333	-21				5.23333	-60				5.23333	-125				5.23333	-14				5.23333	-64				5.23333	-44				5.23333	-32				5.23333	9
	5.24167	-20				5.24167	-64				5.24167	-120				5.24167	-12				5.24167	-63				5.24167	-50				5.24167	-34				5.24167	11
	5.25	-23				5.25	-64				5.25	-116				5.25	-10				5.25	-65				5.25	-55				5.25	-35				5.25	10
	5.25833	-28				5.25833	-60				5.25833	-114				5.25833	-5				5.25833	-69				5.25833	-57				5.25833	-34				5.25833	7
	5.26667	-34				5.26667	-56				5.26667	-116				5.26667	-1				5.26667	-75				5.26667	-55				5.26667	-35				5.26667	3
	5.275	-39				5.275	-53				5.275	-122				5.275	3				5.275	-82				5.275	-54				5.275	-36				5.275	-2
	5.28333	-41				5.28333	-51				5.28333	-127				5.28333	5				5.28333	-88				5.28333	-52				5.28333	-38				5.28333	-5
	5.29167	-41				5.29167	-50				5.29167	-130				5.29167	3				5.29167	-93				5.29167	-52				5.29167	-41				5.29167	-8
	5.3	-41				5.3	-49				5.3	-130				5.3	-2				5.3	-96				5.3	-53				5.3	-44				5.3	-8
	5.30833	-42				5.30833	-49				5.30833	-130				5.30833	-8				5.30833	-97				5.30833	-56				5.30833	-47				5.30833	-6
	5.31667	-44				5.31667	-48				5.31667	-129				5.31667	-11				5.31667	-96				5.31667	-59				5.31667	-49				5.31667	0
	5.325	-49				5.325	-46				5.325	-127				5.325	-12				5.325	-93				5.325	-61				5.325	-49				5.325	8
	5.33333	-52				5.33333	-41				5.33333	-125				5.33333	-10				5.33333	-88				5.33333	-62				5.33333	-47				5.33333	14
	5.34167	-53				5.34167	-37				5.34167	-122				5.34167	-9				5.34167	-81				5.34167	-60				5.34167	-44				5.34167	18
	5.35	-54				5.35	-34				5.35	-118				5.35	-8				5.35	-75				5.35	-55				5.35	-42				5.35	20
	5.35833	-55				5.35833	-34				5.35833	-114				5.35833	-8				5.35833	-71				5.35833	-51				5.35833	-40				5.35833	18
	5.36667	-59				5.36667	-36				5.36667	-111				5.36667	-11				5.36667	-70				5.36667	-47				5.36667	-39				5.36667	13
	5.375	-65				5.375	-41				5.375	-112				5.375	-11				5.375	-71				5.375	-44				5.375	-38				5.375	8
	5.38333	-72				5.38333	-45				5.38333	-116				5.38333	-8				5.38333	-75				5.38333	-42				5.38333	-36				5.38333	1
	5.39167	-76				5.39167	-49				5.39167	-123				5.39167	-3				5.39167	-80				5.39167	-42				5.39167	-35				5.39167	-4
	5.4	-74				5.4	-51				5.4	-129				5.4	2				5.4	-85				5.4	-42				5.4	-34				5.4	-9
	5.40833	-70				5.40833	-53				5.40833	-135				5.40833	6				5.40833	-88				5.40833	-42				5.40833	-36				5.40833	-14
	5.41667	-65				5.41667	-56				5.41667	-138				5.41667	8				5.41667	-89				5.41667	-43				5.41667	-40				5.41667	-17
	5.425	-60				5.425	-59				5.425	-139				5.425	7				5.425	-88				5.425	-44				5.425	-43				5.425	-18
	5.43333	-57				5.43333	-61				5.43333	-138				5.43333	4				5.43333	-86				5.43333	-45				5.43333	-46				5.43333	-19
	5.44167	-56				5.44167	-61				5.44167	-134				5.44167	2				5.44167	-83				5.44167	-44				5.44167	-48				5.44167	-17
	5.45	-56				5.45	-59				5.45	-131				5.45	0				5.45	-80				5.45	-42				5.45	-48				5.45	-14
	5.45833	-54				5.45833	-55				5.45833	-126				5.45833	-2				5.45833	-77				5.45833	-40				5.45833	-46				5.45833	-10
	5.46667	-52				5.46667	-50				5.46667	-121				5.46667	-3				5.46667	-75				5.46667	-40				5.46667	-43				5.46667	-7
	5.475	-51				5.475	-45				5.475	-115				5.475	-5				5.475	-75				5.475	-40				5.475	-40				5.475	-5
	5.48333	-52				5.48333	-40				5.48333	-109				5.48333	-8				5.48333	-76				5.48333	-41				5.48333	-37				5.48333	-5
	5.49167	-54				5.49167	-38				5.49167	-103				5.49167	-11				5.49167	-77				5.49167	-40				5.49167	-35				5.49167	-5
	5.5	-57				5.5	-39				5.5	-98				5.5	-14				5.5	-77				5.5	-38				5.5	-34				5.5	-2
	5.50833	-59				5.50833	-41				5.50833	-96				5.50833	-16				5.50833	-77				5.50833	-35				5.50833	-35				5.50833	2
	5.51667	-59				5.51667	-42				5.51667	-97				5.51667	-17				5.51667	-79				5.51667	-32				5.51667	-36				5.51667	5
	5.525	-57				5.525	-42				5.525	-101				5.525	-17				5.525	-81				5.525	-31				5.525	-37				5.525	7
	5.53333	-55				5.53333	-41				5.53333	-106				5.53333	-17				5.53333	-84				5.53333	-30				5.53333	-39				5.53333	7
	5.54167	-53				5.54167	-40				5.54167	-112				5.54167	-16				5.54167	-87				5.54167	-30				5.54167	-41				5.54167	3
	5.55	-51				5.55	-41				5.55	-117				5.55	-13				5.55	-88				5.55	-30				5.55	-44				5.55	0
	5.55833	-50				5.55833	-43				5.55833	-121				5.55833	-10				5.55833	-87				5.55833	-31				5.55833	-46				5.55833	-2
	5.56667	-49				5.56667	-47				5.56667	-122				5.56667	-6				5.56667	-84				5.56667	-30				5.56667	-46				5.56667	-3
	5.575	-47				5.575	-52				5.575	-122				5.575	-3				5.575	-82				5.575	-29				5.575	-45				5.575	-4
	5.58333	-45				5.58333	-57				5.58333	-121				5.58333	0				5.58333	-80				5.58333	-26				5.58333	-42				5.58333	-6
	5.59167	-44				5.59167	-62				5.59167	-119				5.59167	2				5.59167	-79				5.59167	-21				5.59167	-39				5.59167	-9
	5.6	-45				5.6	-68				5.6	-118				5.6	5				5.6	-78				5.6	-15				5.6	-38				5.6	-13
	5.60833	-47				5.60833	-73				5.60833	-119				5.60833	6				5.60833	-78				5.60833	-10				5.60833	-39				5.60833	-17
	5.61667	-50				5.61667	-76				5.61667	-121				5.61667	4				5.61667	-76				5.61667	-6				5.61667	-41				5.61667	-20
	5.625	-52				5.625	-76				5.625	-122				5.625	-2				5.625	-75				5.625	-5				5.625	-42				5.625	-21
	5.63333	-53				5.63333	-72				5.63333	-120				5.63333	-11				5.63333	-76				5.63333	-8				5.63333	-42				5.63333	-21
	5.64167	-52				5.64167	-65				5.64167	-116				5.64167	-19				5.64167	-79				5.64167	-15				5.64167	-40				5.64167	-20
	5.65	-49				5.65	-58				5.65	-110				5.65	-26				5.65	-83				5.65	-23				5.65	-39				5.65	-20
	5.65833	-46				5.65833	-52				5.65833	-104				5.65833	-30				5.65833	-87				5.65833	-30				5.65833	-38				5.65833	-21
	5.66667	-43				5.66667	-47				5.66667	-101				5.66667	-32				5.66667	-90				5.66667	-36				5.66667	-38				5.66667	-22
	5.675	-43				5.675	-45				5.675	-101				5.675	-32				5.675	-92				5.675	-41				5.675	-38				5.675	-21
	5.68333	-47				5.68333	-45				5.68333	-102				5.68333	-32				5.68333	-93				5.68333	-45				5.68333	-38				5.68333	-18
	5.69167	-52				5.69167	-45				5.69167	-104				5.69167	-32				5.69167	-92				5.69167	-49				5.69167	-36				5.69167	-12
	5.7	-58				5.7	-44				5.7	-105				5.7	-29				5.7	-90				5.7	-54				5.7	-35				5.7	-2
	5.70833	-63				5.70833	-42				5.70833	-105				5.70833	-22				5.70833	-89				5.70833	-59				5.70833	-36				5.70833	7
	5.71667	-67				5.71667	-42				5.71667	-105				5.71667	-13				5.71667	-89				5.71667	-61				5.71667	-40				5.71667	12
	5.725	-70				5.725	-43				5.725	-106				5.725	-3				5.725	-90				5.725	-60				5.725	-45				5.725	11
	5.73333	-71				5.73333	-45				5.73333	-108				5.73333	5				5.73333	-90				5.73333	-56				5.73333	-50				5.73333	7
	5.74167	-69				5.74167	-48				5.74167	-112				5.74167	10				5.74167	-88				5.74167	-54				5.74167	-54				5.74167	2
	5.75	-64				5.75	-51				5.75	-116				5.75	12				5.75	-86				5.75	-52				5.75	-56				5.75	-3
	5.75833	-57				5.75833	-54				5.75833	-119				5.75833	10				5.75833	-85				5.75833	-54				5.75833	-56				5.75833	-7
	5.76667	-50				5.76667	-56				5.76667	-122				5.76667	7				5.76667	-86				5.76667	-58				5.76667	-56				5.76667	-9
	5.775	-47				5.775	-55				5.775	-124				5.775	5				5.775	-91				5.775	-61				5.775	-54				5.775	-8
	5.78333	-50				5.78333	-52				5.78333	-124				5.78333	3				5.78333	-96				5.78333	-62				5.78333	-53				5.78333	-6
	5.79167	-56				5.79167	-49				5.79167	-124				5.79167	2				5.79167	-100				5.79167	-62				5.79167	-51				5.79167	-3
	5.8	-62				5.8	-46				5.8	-124				5.8	0				5.8	-100				5.8	-60				5.8	-50				5.8	-1
	5.80833	-68				5.80833	-47				5.80833	-126				5.80833	-2				5.80833	-98				5.80833	-57				5.80833	-48				5.80833	0
	5.81667	-70				5.81667	-51				5.81667	-128				5.81667	-5				5.81667	-94				5.81667	-55				5.81667	-47				5.81667	0
	5.825	-70				5.825	-56				5.825	-132				5.825	-8				5.825	-90				5.825	-55				5.825	-46				5.825	-2
	5.83333	-67				5.83333	-59				5.83333	-136				5.83333	-11				5.83333	-85				5.83333	-55				5.83333	-48				5.83333	-5
	5.84167	-64				5.84167	-60				5.84167	-139				5.84167	-13				5.84167	-81				5.84167	-55				5.84167	-49				5.84167	-7
	5.85	-59				5.85	-59				5.85	-139				5.85	-13				5.85	-79				5.85	-56				5.85	-50				5.85	-8
	5.85833	-54				5.85833	-57				5.85833	-137				5.85833	-13				5.85833	-79				5.85833	-57				5.85833	-48				5.85833	-9
	5.86667	-50				5.86667	-53				5.86667	-132				5.86667	-12				5.86667	-82				5.86667	-60				5.86667	-44				5.86667	-10
	5.875	-49				5.875	-51				5.875	-127				5.875	-10				5.875	-87				5.875	-63				5.875	-38				5.875	-11
	5.88333	-51				5.88333	-50				5.88333	-121				5.88333	-8				5.88333	-92				5.88333	-67				5.88333	-34				5.88333	-12
	5.89167	-55				5.89167	-49				5.89167	-116				5.89167	-6				5.89167	-96				5.89167	-70				5.89167	-35				5.89167	-13
	5.9	-60				5.9	-47				5.9	-111				5.9	-8				5.9	-98				5.9	-69				5.9	-38				5.9	-13
	5.90833	-65				5.90833	-47				5.90833	-107				5.90833	-13				5.90833	-101				5.90833	-64				5.90833	-43				5.90833	-13
	5.91667	-67				5.91667	-48				5.91667	-104				5.91667	-20				5.91667	-104				5.91667	-58				5.91667	-47				5.91667	-12
	5.925	-66				5.925	-51				5.925	-102				5.925	-27				5.925	-107				5.925	-50				5.925	-49				5.925	-11
	5.93333	-63				5.93333	-55				5.93333	-102				5.93333	-31				5.93333	-110				5.93333	-44				5.93333	-48				5.93333	-9
	5.94167	-58				5.94167	-59				5.94167	-103				5.94167	-31				5.94167	-111				5.94167	-42				5.94167	-45				5.94167	-7
	5.95	-53				5.95	-59				5.95	-104				5.95	-29				5.95	-110				5.95	-43				5.95	-42				5.95	-4
	5.95833	-47				5.95833	-55				5.95833	-105				5.95833	-25				5.95833	-106				5.95833	-49				5.95833	-41				5.95833	0
	5.96667	-43				5.96667	-50				5.96667	-106				5.96667	-23				5.96667	-101				5.96667	-57				5.96667	-43				5.96667	5
	5.975	-42				5.975	-45				5.975	-109				5.975	-22				5.975	-97				5.975	-65				5.975	-46				5.975	9
	5.98333	-46				5.98333	-41				5.98333	-114				5.98333	-23				5.98333	-93				5.98333	-71				5.98333	-49				5.98333	11
	5.99167	-50				5.99167	-39				5.99167	-118				5.99167	-27				5.99167	-91				5.99167	-75				5.99167	-50				5.99167	10
	6	-53				6	-38				6	-122				6	-30				6	-91				6	-73				6	-48				6	6
	6.00833	-55				6.00833	-39				6.00833	-124				6.00833	-34				6.00833	-91				6.00833	-68				6.00833	-42				6.00833	-1
	6.01667	-54				6.01667	-41				6.01667	-123				6.01667	-36				6.01667	-92				6.01667	-63				6.01667	-35				6.01667	-4
	6.025	-50				6.025	-45				6.025	-123				6.025	-37				6.025	-92				6.025	-59				6.025	-29				6.025	-6
	6.03333	-47				6.03333	-50				6.03333	-122				6.03333	-37				6.03333	-91				6.03333	-58				6.03333	-27				6.03333	-5
	6.04167	-46				6.04167	-55				6.04167	-122				6.04167	-36				6.04167	-90				6.04167	-60				6.04167	-27				6.04167	-3
	6.05	-45				6.05	-58				6.05	-122				6.05	-33				6.05	-90				6.05	-64				6.05	-30				6.05	-2
	6.05833	-46				6.05833	-60				6.05833	-123				6.05833	-30				6.05833	-90				6.05833	-67				6.05833	-33				6.05833	-3
	6.06667	-47				6.06667	-58				6.06667	-122				6.06667	-26				6.06667	-92				6.06667	-67				6.06667	-34				6.06667	-4
	6.075	-48				6.075	-54				6.075	-119				6.075	-22				6.075	-94				6.075	-65				6.075	-34				6.075	-4
	6.08333	-51				6.08333	-49				6.08333	-117				6.08333	-18				6.08333	-97				6.08333	-62				6.08333	-32				6.08333	-3
	6.09167	-55				6.09167	-44				6.09167	-115				6.09167	-14				6.09167	-99				6.09167	-56				6.09167	-29				6.09167	0
	6.1	-60				6.1	-39				6.1	-115				6.1	-11				6.1	-101				6.1	-49				6.1	-28				6.1	2
	6.10833	-65				6.10833	-37				6.10833	-115				6.10833	-8				6.10833	-102				6.10833	-43				6.10833	-31				6.10833	1
	6.11667	-68				6.11667	-38				6.11667	-116				6.11667	-6				6.11667	-103				6.11667	-40				6.11667	-37				6.11667	-1
	6.125	-68				6.125	-41				6.125	-118				6.125	-5				6.125	-104				6.125	-40				6.125	-46				6.125	-4
	6.13333	-66				6.13333	-42				6.13333	-120				6.13333	-4				6.13333	-105				6.13333	-44				6.13333	-55				6.13333	-8
	6.14167	-63				6.14167	-42				6.14167	-125				6.14167	-4				6.14167	-107				6.14167	-52				6.14167	-61				6.14167	-12
	6.15	-59				6.15	-40				6.15	-132				6.15	-4				6.15	-109				6.15	-59				6.15	-62				6.15	-16
	6.15833	-57				6.15833	-37				6.15833	-139				6.15833	-4				6.15833	-110				6.15833	-64				6.15833	-59				6.15833	-19
	6.16667	-58				6.16667	-36				6.16667	-141				6.16667	-3				6.16667	-112				6.16667	-65				6.16667	-55				6.16667	-20
	6.175	-59				6.175	-39				6.175	-138				6.175	-2				6.175	-112				6.175	-64				6.175	-50				6.175	-19
	6.18333	-60				6.18333	-45				6.18333	-131				6.18333	-3				6.18333	-111				6.18333	-62				6.18333	-49				6.18333	-16
	6.19167	-61				6.19167	-52				6.19167	-120				6.19167	-5				6.19167	-109				6.19167	-60				6.19167	-50				6.19167	-12
	6.2	-60				6.2	-58				6.2	-110				6.2	-8				6.2	-106				6.2	-57				6.2	-52				6.2	-9
	6.20833	-58				6.20833	-62				6.20833	-105				6.20833	-12				6.20833	-102				6.20833	-55				6.20833	-52				6.20833	-8
	6.21667	-56				6.21667	-62				6.21667	-103				6.21667	-14				6.21667	-100				6.21667	-54				6.21667	-50				6.21667	-10
	6.225	-56				6.225	-62				6.225	-103				6.225	-15				6.225	-98				6.225	-54				6.225	-47				6.225	-13
	6.23333	-56				6.23333	-62				6.23333	-105				6.23333	-16				6.23333	-95				6.23333	-54				6.23333	-44				6.23333	-17
	6.24167	-56				6.24167	-63				6.24167	-107				6.24167	-19				6.24167	-92				6.24167	-54				6.24167	-43				6.24167	-20
	6.25	-56				6.25	-62				6.25	-108				6.25	-23				6.25	-88				6.25	-53				6.25	-45				6.25	-22
	6.25833	-53				6.25833	-59				6.25833	-110				6.25833	-26				6.25833	-86				6.25833	-51				6.25833	-48				6.25833	-23
	6.26667	-49				6.26667	-55				6.26667	-112				6.26667	-28				6.26667	-85				6.26667	-51				6.26667	-49				6.26667	-24
	6.275	-46				6.275	-50				6.275	-114				6.275	-28				6.275	-87				6.275	-52				6.275	-49				6.275	-23
	6.28333	-43				6.28333	-46				6.28333	-116				6.28333	-27				6.28333	-90				6.28333	-54				6.28333	-50				6.28333	-19
	6.29167	-41				6.29167	-45				6.29167	-117				6.29167	-24				6.29167	-92				6.29167	-56				6.29167	-52				6.29167	-14
	6.3	-40				6.3	-47				6.3	-117				6.3	-22				6.3	-92				6.3	-56				6.3	-55				6.3	-7
	6.30833	-40				6.30833	-51				6.30833	-115				6.30833	-19				6.30833	-92				6.30833	-55				6.30833	-56				6.30833	0
	6.31667	-43				6.31667	-56				6.31667	-114				6.31667	-17				6.31667	-92				6.31667	-55				6.31667	-55				6.31667	5
	6.325	-48				6.325	-59				6.325	-112				6.325	-14				6.325	-92				6.325	-57				6.325	-51				6.325	9
	6.33333	-52				6.33333	-59				6.33333	-112				6.33333	-11				6.33333	-93				6.33333	-60				6.33333	-45				6.33333	11
	6.34167	-53				6.34167	-56				6.34167	-111				6.34167	-7				6.34167	-95				6.34167	-63				6.34167	-42				6.34167	10
	6.35	-52				6.35	-51				6.35	-109				6.35	-3				6.35	-95				6.35	-65				6.35	-43				6.35	7
	6.35833	-46				6.35833	-45				6.35833	-109				6.35833	0				6.35833	-94				6.35833	-64				6.35833	-47				6.35833	4
	6.36667	-39				6.36667	-40				6.36667	-109				6.36667	2				6.36667	-92				6.36667	-61				6.36667	-52				6.36667	2
	6.375	-35				6.375	-37				6.375	-112				6.375	2				6.375	-89				6.375	-59				6.375	-57				6.375	1
	6.38333	-34				6.38333	-38				6.38333	-117				6.38333	-2				6.38333	-85				6.38333	-61				6.38333	-59				6.38333	-1
	6.39167	-37				6.39167	-40				6.39167	-124				6.39167	-9				6.39167	-83				6.39167	-64				6.39167	-60				6.39167	-4
	6.4	-42				6.4	-44				6.4	-131				6.4	-17				6.4	-82				6.4	-67				6.4	-59				6.4	-7
	6.40833	-48				6.40833	-49				6.40833	-134				6.40833	-24				6.40833	-84				6.40833	-70				6.40833	-57				6.40833	-10
	6.41667	-54				6.41667	-53				6.41667	-135				6.41667	-31				6.41667	-87				6.41667	-69				6.41667	-56				6.41667	-11
	6.425	-57				6.425	-57				6.425	-132				6.425	-36				6.425	-90				6.425	-66				6.425	-57				6.425	-10
	6.43333	-60				6.43333	-59				6.43333	-126				6.43333	-39				6.43333	-94				6.43333	-62				6.43333	-60				6.43333	-9
	6.44167	-61				6.44167	-61				6.44167	-120				6.44167	-40				6.44167	-96				6.44167	-58				6.44167	-61				6.44167	-10
	6.45	-60				6.45	-64				6.45	-116				6.45	-40				6.45	-96				6.45	-55				6.45	-59				6.45	-13
	6.45833	-60				6.45833	-68				6.45833	-114				6.45833	-39				6.45833	-94				6.45833	-53				6.45833	-54				6.45833	-17
	6.46667	-61				6.46667	-72				6.46667	-114				6.46667	-39				6.46667	-91				6.46667	-52				6.46667	-50				6.46667	-21
	6.475	-62				6.475	-74				6.475	-118				6.475	-39				6.475	-90				6.475	-51				6.475	-46				6.475	-21
	6.48333	-63				6.48333	-74				6.48333	-122				6.48333	-38				6.48333	-90				6.48333	-51				6.48333	-44				6.48333	-19
	6.49167	-63				6.49167	-71				6.49167	-124				6.49167	-35				6.49167	-92				6.49167	-51				6.49167	-45				6.49167	-15
	6.5	-63				6.5	-65				6.5	-124				6.5	-31				6.5	-94				6.5	-50				6.5	-46				6.5	-10
	6.50833	-61				6.50833	-58				6.50833	-122				6.50833	-27				6.50833	-95				6.50833	-49				6.50833	-47				6.50833	-6
	6.51667	-58				6.51667	-52				6.51667	-119				6.51667	-24				6.51667	-93				6.51667	-47				6.51667	-47				6.51667	-3
	6.525	-53				6.525	-46				6.525	-118				6.525	-21				6.525	-91				6.525	-48				6.525	-46				6.525	-1
	6.53333	-48				6.53333	-40				6.53333	-122				6.53333	-19				6.53333	-90				6.53333	-48				6.53333	-45				6.53333	1
	6.54167	-45				6.54167	-36				6.54167	-125				6.54167	-17				6.54167	-90				6.54167	-48				6.54167	-42				6.54167	3
	6.55	-43				6.55	-33				6.55	-127				6.55	-16				6.55	-91				6.55	-47				6.55	-37				6.55	4
	6.55833	-43				6.55833	-32				6.55833	-127				6.55833	-13				6.55833	-91				6.55833	-46				6.55833	-33				6.55833	5
	6.56667	-46				6.56667	-34				6.56667	-124				6.56667	-9				6.56667	-90				6.56667	-46				6.56667	-31				6.56667	4
	6.575	-51				6.575	-38				6.575	-121				6.575	-5				6.575	-89				6.575	-47				6.575	-31				6.575	-1
	6.58333	-57				6.58333	-43				6.58333	-120				6.58333	-2				6.58333	-89				6.58333	-49				6.58333	-32				6.58333	-9
	6.59167	-63				6.59167	-48				6.59167	-124				6.59167	-2				6.59167	-94				6.59167	-49				6.59167	-33				6.59167	-15
	6.6	-68				6.6	-53				6.6	-128				6.6	-3				6.6	-102				6.6	-48				6.6	-35				6.6	-18
	6.60833	-70				6.60833	-57				6.60833	-133				6.60833	-6				6.60833	-111				6.60833	-47				6.60833	-39				6.60833	-16
	6.61667	-72				6.61667	-59				6.61667	-136				6.61667	-8				6.61667	-119				6.61667	-46				6.61667	-44				6.61667	-13
	6.625	-74				6.625	-60				6.625	-136				6.625	-10				6.625	-121				6.625	-45				6.625	-51				6.625	-8
	6.63333	-77				6.63333	-63				6.63333	-134				6.63333	-12				6.63333	-118				6.63333	-44				6.63333	-59				6.63333	-6
	6.64167	-79				6.64167	-66				6.64167	-131				6.64167	-13				6.64167	-110				6.64167	-42				6.64167	-65				6.64167	-7
	6.65	-81				6.65	-70				6.65	-130				6.65	-15				6.65	-103				6.65	-41				6.65	-70				6.65	-11
	6.65833	-79				6.65833	-72				6.65833	-132				6.65833	-17				6.65833	-96				6.65833	-41				6.65833	-74				6.65833	-11
	6.66667	-76				6.66667	-70				6.66667	-136				6.66667	-20				6.66667	-92				6.66667	-43				6.66667	-76				6.66667	-7
	6.675	-72				6.675	-64				6.675	-140				6.675	-23				6.675	-91				6.675	-48				6.675	-76				6.675	-1
	6.68333	-69				6.68333	-57				6.68333	-140				6.68333	-26				6.68333	-93				6.68333	-57				6.68333	-74				6.68333	6
	6.69167	-68				6.69167	-50				6.69167	-134				6.69167	-27				6.69167	-96				6.69167	-66				6.69167	-67				6.69167	10
	6.7	-68				6.7	-46				6.7	-126				6.7	-28				6.7	-101				6.7	-71				6.7	-58				6.7	10
	6.70833	-70				6.70833	-45				6.70833	-118				6.70833	-28				6.70833	-105				6.70833	-73				6.70833	-46				6.70833	7
	6.71667	-69				6.71667	-45				6.71667	-111				6.71667	-28				6.71667	-109				6.71667	-72				6.71667	-35				6.71667	5
	6.725	-65				6.725	-47				6.725	-107				6.725	-28				6.725	-111				6.725	-67				6.725	-27				6.725	3
	6.73333	-60				6.73333	-46				6.73333	-107				6.73333	-28				6.73333	-110				6.73333	-63				6.73333	-24				6.73333	2
	6.74167	-54				6.74167	-44				6.74167	-109				6.74167	-26				6.74167	-109				6.74167	-61				6.74167	-25				6.74167	2
	6.75	-49				6.75	-42				6.75	-112				6.75	-23				6.75	-109				6.75	-62				6.75	-30				6.75	2
	6.75833	-47				6.75833	-40				6.75833	-115				6.75833	-20				6.75833	-111				6.75833	-66				6.75833	-36				6.75833	0
	6.76667	-48				6.76667	-39				6.76667	-120				6.76667	-18				6.76667	-115				6.76667	-71				6.76667	-42				6.76667	-4
	6.775	-49				6.775	-38				6.775	-126				6.775	-18				6.775	-119				6.775	-76				6.775	-47				6.775	-8
	6.78333	-49				6.78333	-38				6.78333	-132				6.78333	-18				6.78333	-121				6.78333	-79				6.78333	-52				6.78333	-13
	6.79167	-48				6.79167	-40				6.79167	-138				6.79167	-18				6.79167	-121				6.79167	-78				6.79167	-59				6.79167	-17
	6.8	-50				6.8	-44				6.8	-143				6.8	-18				6.8	-118				6.8	-74				6.8	-63				6.8	-21
	6.80833	-52				6.80833	-50				6.80833	-145				6.80833	-18				6.80833	-113				6.80833	-68				6.80833	-64				6.80833	-23
	6.81667	-54				6.81667	-57				6.81667	-145				6.81667	-17				6.81667	-107				6.81667	-64				6.81667	-61				6.81667	-24
	6.825	-56				6.825	-62				6.825	-144				6.825	-17				6.825	-102				6.825	-62				6.825	-57				6.825	-23
	6.83333	-56				6.83333	-63				6.83333	-142				6.83333	-19				6.83333	-98				6.83333	-65				6.83333	-53				6.83333	-20
	6.84167	-56				6.84167	-61				6.84167	-140				6.84167	-22				6.84167	-95				6.84167	-71				6.84167	-48				6.84167	-15
	6.85	-55				6.85	-59				6.85	-138				6.85	-26				6.85	-96				6.85	-78				6.85	-45				6.85	-10
	6.85833	-54				6.85833	-58				6.85833	-135				6.85833	-29				6.85833	-99				6.85833	-83				6.85833	-42				6.85833	-6
	6.86667	-54				6.86667	-57				6.86667	-130				6.86667	-31				6.86667	-102				6.86667	-85				6.86667	-40				6.86667	-5
	6.875	-53				6.875	-57				6.875	-126				6.875	-31				6.875	-105				6.875	-81				6.875	-41				6.875	-6
	6.88333	-51				6.88333	-58				6.88333	-123				6.88333	-28				6.88333	-106				6.88333	-73				6.88333	-46				6.88333	-9
	6.89167	-48				6.89167	-60				6.89167	-122				6.89167	-22				6.89167	-105				6.89167	-63				6.89167	-53				6.89167	-11
	6.9	-46				6.9	-62				6.9	-123				6.9	-17				6.9	-104				6.9	-56				6.9	-59				6.9	-12
	6.90833	-44				6.90833	-63				6.90833	-127				6.90833	-12				6.90833	-104				6.90833	-50				6.90833	-62				6.90833	-12
	6.91667	-43				6.91667	-63				6.91667	-132				6.91667	-10				6.91667	-105				6.91667	-47				6.91667	-63				6.91667	-11
	6.925	-43				6.925	-63				6.925	-137				6.925	-12				6.925	-107				6.925	-46				6.925	-61				6.925	-11
	6.93333	-44				6.93333	-61				6.93333	-142				6.93333	-16				6.93333	-108				6.93333	-45				6.93333	-59				6.93333	-11
	6.94167	-46				6.94167	-58				6.94167	-147				6.94167	-19				6.94167	-108				6.94167	-45				6.94167	-58				6.94167	-13
	6.95	-49				6.95	-56				6.95	-149				6.95	-22				6.95	-104				6.95	-45				6.95	-57				6.95	-15
	6.95833	-53				6.95833	-55				6.95833	-149				6.95833	-24				6.95833	-97				6.95833	-42				6.95833	-58				6.95833	-14
	6.96667	-59				6.96667	-56				6.96667	-148				6.96667	-23				6.96667	-91				6.96667	-39				6.96667	-59				6.96667	-10
	6.975	-65				6.975	-59				6.975	-147				6.975	-22				6.975	-86				6.975	-36				6.975	-58				6.975	-6
	6.98333	-72				6.98333	-61				6.98333	-147				6.98333	-20				6.98333	-84				6.98333	-35				6.98333	-56				6.98333	-2
	6.99167	-77				6.99167	-64				6.99167	-148				6.99167	-17				6.99167	-87				6.99167	-35				6.99167	-52				6.99167	2
	7	-80				7	-65				7	-148				7	-13				7	-93				7	-39				7	-48				7	5
	7.00833	-80				7.00833	-64				7.00833	-146				7.00833	-10				7.00833	-97				7.00833	-45				7.00833	-46				7.00833	7
	7.01667	-77				7.01667	-61				7.01667	-142				7.01667	-9				7.01667	-98				7.01667	-50				7.01667	-45				7.01667	8
	7.025	-73				7.025	-57				7.025	-140				7.025	-10				7.025	-98				7.025	-54				7.025	-47				7.025	8
	7.03333	-68				7.03333	-52				7.03333	-139				7.03333	-14				7.03333	-98				7.03333	-58				7.03333	-49				7.03333	5
	7.04167	-64				7.04167	-49				7.04167	-141				7.04167	-17				7.04167	-100				7.04167	-62				7.04167	-51				7.04167	-1
	7.05	-62				7.05	-49				7.05	-145				7.05	-20				7.05	-104				7.05	-65				7.05	-53				7.05	-8
	7.05833	-60				7.05833	-52				7.05833	-149				7.05833	-21				7.05833	-111				7.05833	-66				7.05833	-55				7.05833	-14
	7.06667	-59				7.06667	-56				7.06667	-152				7.06667	-20				7.06667	-116				7.06667	-64				7.06667	-53				7.06667	-19
	7.075	-58				7.075	-59				7.075	-153				7.075	-17				7.075	-117				7.075	-62				7.075	-50				7.075	-21
	7.08333	-58				7.08333	-61				7.08333	-151				7.08333	-13				7.08333	-117				7.08333	-60				7.08333	-46				7.08333	-19
	7.09167	-58				7.09167	-62				7.09167	-148				7.09167	-9				7.09167	-116				7.09167	-59				7.09167	-42				7.09167	-16
	7.1	-56				7.1	-61				7.1	-143				7.1	-6				7.1	-114				7.1	-58				7.1	-38				7.1	-13
	7.10833	-53				7.10833	-60				7.10833	-140				7.10833	-6				7.10833	-114				7.10833	-58				7.10833	-34				7.10833	-10
	7.11667	-48				7.11667	-62				7.11667	-138				7.11667	-7				7.11667	-115				7.11667	-57				7.11667	-31				7.11667	-9
	7.125	-44				7.125	-64				7.125	-137				7.125	-11				7.125	-118				7.125	-56				7.125	-29				7.125	-10
	7.13333	-41				7.13333	-68				7.13333	-139				7.13333	-15				7.13333	-121				7.13333	-57				7.13333	-29				7.13333	-10
	7.14167	-39				7.14167	-70				7.14167	-142				7.14167	-18				7.14167	-125				7.14167	-62				7.14167	-32				7.14167	-11
	7.15	-40				7.15	-70				7.15	-145				7.15	-19				7.15	-127				7.15	-69				7.15	-39				7.15	-11
	7.15833	-41				7.15833	-67				7.15833	-146				7.15833	-20				7.15833	-128				7.15833	-75				7.15833	-48				7.15833	-12
	7.16667	-43				7.16667	-63				7.16667	-146				7.16667	-22				7.16667	-127				7.16667	-79				7.16667	-56				7.16667	-13
	7.175	-47				7.175	-58				7.175	-145				7.175	-25				7.175	-123				7.175	-79				7.175	-61				7.175	-15
	7.18333	-51				7.18333	-56				7.18333	-143				7.18333	-26				7.18333	-116				7.18333	-75				7.18333	-64				7.18333	-17
	7.19167	-55				7.19167	-55				7.19167	-142				7.19167	-24				7.19167	-109				7.19167	-70				7.19167	-64				7.19167	-19
	7.2	-57				7.2	-58				7.2	-141				7.2	-22				7.2	-102				7.2	-65				7.2	-63				7.2	-20
	7.20833	-58				7.20833	-60				7.20833	-142				7.20833	-19				7.20833	-97				7.20833	-60				7.20833	-62				7.20833	-21
	7.21667	-56				7.21667	-63				7.21667	-146				7.21667	-16				7.21667	-94				7.21667	-57				7.21667	-62				7.21667	-24
	7.225	-52				7.225	-64				7.225	-150				7.225	-15				7.225	-93				7.225	-55				7.225	-63				7.225	-27
	7.23333	-48				7.23333	-66				7.23333	-154				7.23333	-14				7.23333	-91				7.23333	-54				7.23333	-65				7.23333	-32
	7.24167	-44				7.24167	-67				7.24167	-159				7.24167	-14				7.24167	-89				7.24167	-54				7.24167	-65				7.24167	-36
	7.25	-42				7.25	-68				7.25	-161				7.25	-16				7.25	-88				7.25	-54				7.25	-64				7.25	-38
	7.25833	-41				7.25833	-71				7.25833	-161				7.25833	-19				7.25833	-88				7.25833	-57				7.25833	-61				7.25833	-37
	7.26667	-42				7.26667	-74				7.26667	-160				7.26667	-24				7.26667	-90				7.26667	-60				7.26667	-57				7.26667	-33
	7.275	-43				7.275	-77				7.275	-157				7.275	-28				7.275	-94				7.275	-65				7.275	-54				7.275	-27
	7.28333	-45				7.28333	-78				7.28333	-152				7.28333	-31				7.28333	-97				7.28333	-69				7.28333	-51				7.28333	-20
	7.29167	-46				7.29167	-78				7.29167	-143				7.29167	-32				7.29167	-99				7.29167	-71				7.29167	-51				7.29167	-13
	7.3	-48				7.3	-76				7.3	-133				7.3	-31				7.3	-100				7.3	-68				7.3	-52				7.3	-9
	7.30833	-50				7.30833	-73				7.30833	-123				7.30833	-31				7.30833	-100				7.30833	-61				7.30833	-53				7.30833	-8
	7.31667	-53				7.31667	-70				7.31667	-117				7.31667	-30				7.31667	-100				7.31667	-52				7.31667	-55				7.31667	-10
	7.325	-58				7.325	-68				7.325	-115				7.325	-29				7.325	-100				7.325	-44				7.325	-57				7.325	-15
	7.33333	-61				7.33333	-68				7.33333	-117				7.33333	-27				7.33333	-100				7.33333	-38				7.33333	-60				7.33333	-19
	7.34167	-61				7.34167	-68				7.34167	-121				7.34167	-24				7.34167	-100				7.34167	-39				7.34167	-63				7.34167	-21
	7.35	-59				7.35	-68				7.35	-123				7.35	-20				7.35	-100				7.35	-43				7.35	-65				7.35	-22
	7.35833	-56				7.35833	-68				7.35833	-124				7.35833	-19				7.35833	-101				7.35833	-50				7.35833	-65				7.35833	-22
	7.36667	-54				7.36667	-66				7.36667	-124				7.36667	-20				7.36667	-102				7.36667	-56				7.36667	-63				7.36667	-23
	7.375	-56				7.375	-64				7.375	-124				7.375	-23				7.375	-104				7.375	-58				7.375	-58				7.375	-24
	7.38333	-61				7.38333	-61				7.38333	-124				7.38333	-27				7.38333	-106				7.38333	-57				7.38333	-55				7.38333	-25
	7.39167	-66				7.39167	-61				7.39167	-124				7.39167	-31				7.39167	-107				7.39167	-55				7.39167	-53				7.39167	-24
	7.4	-68				7.4	-63				7.4	-124				7.4	-32				7.4	-107				7.4	-53				7.4	-53				7.4	-20
	7.40833	-68				7.40833	-66				7.40833	-122				7.40833	-31				7.40833	-106				7.40833	-53				7.40833	-53				7.40833	-15
	7.41667	-65				7.41667	-67				7.41667	-119				7.41667	-28				7.41667	-103				7.41667	-55				7.41667	-51				7.41667	-11
	7.425	-62				7.425	-68				7.425	-119				7.425	-27				7.425	-99				7.425	-59				7.425	-48				7.425	-9
	7.43333	-61				7.43333	-68				7.43333	-123				7.43333	-25				7.43333	-94				7.43333	-62				7.43333	-43				7.43333	-9
	7.44167	-64				7.44167	-67				7.44167	-129				7.44167	-25				7.44167	-87				7.44167	-65				7.44167	-41				7.44167	-10
	7.45	-69				7.45	-65				7.45	-139				7.45	-26				7.45	-83				7.45	-65				7.45	-41				7.45	-12
	7.45833	-73				7.45833	-63				7.45833	-148				7.45833	-27				7.45833	-83				7.45833	-65				7.45833	-44				7.45833	-13
	7.46667	-74				7.46667	-61				7.46667	-154				7.46667	-28				7.46667	-84				7.46667	-65				7.46667	-50				7.46667	-12
	7.475	-74				7.475	-59				7.475	-155				7.475	-27				7.475	-88				7.475	-66				7.475	-56				7.475	-12
	7.48333	-71				7.48333	-57				7.48333	-153				7.48333	-23				7.48333	-91				7.48333	-68				7.48333	-62				7.48333	-12
	7.49167	-67				7.49167	-55				7.49167	-148				7.49167	-16				7.49167	-93				7.49167	-72				7.49167	-68				7.49167	-13
	7.5	-64				7.5	-56				7.5	-143				7.5	-9				7.5	-94				7.5	-77				7.5	-73				7.5	-14
	7.50833	-61				7.50833	-58				7.50833	-140				7.50833	-1				7.50833	-93				7.50833	-81				7.50833	-77				7.50833	-15
	7.51667	-59				7.51667	-61				7.51667	-138				7.51667	3				7.51667	-94				7.51667	-84				7.51667	-81				7.51667	-17
	7.525	-56				7.525	-64				7.525	-137				7.525	2				7.525	-94				7.525	-84				7.525	-83				7.525	-21
	7.53333	-55				7.53333	-66				7.53333	-137				7.53333	-3				7.53333	-95				7.53333	-82				7.53333	-82				7.53333	-24
	7.54167	-57				7.54167	-67				7.54167	-137				7.54167	-9				7.54167	-96				7.54167	-79				7.54167	-80				7.54167	-27
	7.55	-61				7.55	-66				7.55	-138				7.55	-15				7.55	-97				7.55	-75				7.55	-76				7.55	-27
	7.55833	-63				7.55833	-64				7.55833	-141				7.55833	-19				7.55833	-98				7.55833	-72				7.55833	-69				7.55833	-23
	7.56667	-64				7.56667	-63				7.56667	-146				7.56667	-20				7.56667	-101				7.56667	-70				7.56667	-62				7.56667	-16
	7.575	-63				7.575	-61				7.575	-151				7.575	-19				7.575	-107				7.575	-69				7.575	-54				7.575	-8
	7.58333	-62				7.58333	-61				7.58333	-155				7.58333	-17				7.58333	-113				7.58333	-69				7.58333	-48				7.58333	-1
	7.59167	-61				7.59167	-61				7.59167	-157				7.59167	-13				7.59167	-119				7.59167	-70				7.59167	-45				7.59167	3
	7.6	-61				7.6	-63				7.6	-156				7.6	-9				7.6	-123				7.6	-71				7.6	-45				7.6	3
	7.60833	-62				7.60833	-66				7.60833	-155				7.60833	-6				7.60833	-125				7.60833	-74				7.60833	-47				7.60833	0
	7.61667	-62				7.61667	-70				7.61667	-154				7.61667	-5				7.61667	-123				7.61667	-76				7.61667	-51				7.61667	-3
	7.625	-62				7.625	-73				7.625	-153				7.625	-5				7.625	-119				7.625	-78				7.625	-55				7.625	-5
	7.63333	-62				7.63333	-73				7.63333	-152				7.63333	-9				7.63333	-116				7.63333	-79				7.63333	-57				7.63333	-7
	7.64167	-64				7.64167	-72				7.64167	-151				7.64167	-15				7.64167	-113				7.64167	-76				7.64167	-58				7.64167	-7
	7.65	-66				7.65	-69				7.65	-148				7.65	-22				7.65	-112				7.65	-70				7.65	-60				7.65	-7
	7.65833	-69				7.65833	-65				7.65833	-144				7.65833	-28				7.65833	-112				7.65833	-64				7.65833	-63				7.65833	-7
	7.66667	-72				7.66667	-63				7.66667	-140				7.66667	-30				7.66667	-113				7.66667	-59				7.66667	-65				7.66667	-7
	7.675	-73				7.675	-62				7.675	-139				7.675	-30				7.675	-114				7.675	-56				7.675	-64				7.675	-7
	7.68333	-72				7.68333	-64				7.68333	-141				7.68333	-28				7.68333	-113				7.68333	-56				7.68333	-60				7.68333	-6
	7.69167	-70				7.69167	-69				7.69167	-145				7.69167	-25				7.69167	-111				7.69167	-59				7.69167	-56				7.69167	-3
	7.7	-67				7.7	-74				7.7	-147				7.7	-23				7.7	-109				7.7	-62				7.7	-51				7.7	0
	7.70833	-66				7.70833	-77				7.70833	-146				7.70833	-23				7.70833	-107				7.70833	-64				7.70833	-48				7.70833	1
	7.71667	-67				7.71667	-77				7.71667	-142				7.71667	-24				7.71667	-105				7.71667	-64				7.71667	-47				7.71667	1
	7.725	-70				7.725	-73				7.725	-136				7.725	-26				7.725	-105				7.725	-61				7.725	-48				7.725	-2
	7.73333	-71				7.73333	-67				7.73333	-129				7.73333	-28				7.73333	-107				7.73333	-57				7.73333	-49				7.73333	-6
	7.74167	-68				7.74167	-62				7.74167	-123				7.74167	-32				7.74167	-110				7.74167	-55				7.74167	-51				7.74167	-10
	7.75	-63				7.75	-57				7.75	-121				7.75	-36				7.75	-112				7.75	-55				7.75	-54				7.75	-12
	7.75833	-59				7.75833	-55				7.75833	-122				7.75833	-39				7.75833	-113				7.75833	-58				7.75833	-57				7.75833	-12
	7.76667	-56				7.76667	-53				7.76667	-126				7.76667	-41				7.76667	-112				7.76667	-61				7.76667	-59				7.76667	-9
	7.775	-58				7.775	-49				7.775	-133				7.775	-40				7.775	-110				7.775	-60				7.775	-60				7.775	-7
	7.78333	-64				7.78333	-46				7.78333	-140				7.78333	-39				7.78333	-108				7.78333	-56				7.78333	-60				7.78333	-5
	7.79167	-72				7.79167	-47				7.79167	-148				7.79167	-37				7.79167	-109				7.79167	-51				7.79167	-60				7.79167	-5
	7.8	-78				7.8	-51				7.8	-155				7.8	-36				7.8	-112				7.8	-49				7.8	-59				7.8	-3
	7.80833	-81				7.80833	-57				7.80833	-157				7.80833	-36				7.80833	-114				7.80833	-52				7.80833	-58				7.80833	-2
	7.81667	-80				7.81667	-63				7.81667	-154				7.81667	-35				7.81667	-114				7.81667	-58				7.81667	-56				7.81667	-2
	7.825	-75				7.825	-66				7.825	-150				7.825	-32				7.825	-111				7.825	-67				7.825	-55				7.825	-3
	7.83333	-70				7.83333	-66				7.83333	-146				7.83333	-28				7.83333	-106				7.83333	-75				7.83333	-55				7.83333	-7
	7.84167	-65				7.84167	-62				7.84167	-142				7.84167	-25				7.84167	-101				7.84167	-79				7.84167	-58				7.84167	-14
	7.85	-62				7.85	-60				7.85	-141				7.85	-23				7.85	-98				7.85	-80				7.85	-62				7.85	-19
	7.85833	-62				7.85833	-60				7.85833	-142				7.85833	-23				7.85833	-98				7.85833	-80				7.85833	-66				7.85833	-21
	7.86667	-64				7.86667	-63				7.86667	-141				7.86667	-25				7.86667	-100				7.86667	-79				7.86667	-68				7.86667	-21
	7.875	-67				7.875	-66				7.875	-138				7.875	-28				7.875	-104				7.875	-77				7.875	-66				7.875	-22
	7.88333	-67				7.88333	-69				7.88333	-136				7.88333	-29				7.88333	-109				7.88333	-75				7.88333	-61				7.88333	-24
	7.89167	-65				7.89167	-68				7.89167	-136				7.89167	-27				7.89167	-113				7.89167	-72				7.89167	-54				7.89167	-27
	7.9	-58				7.9	-64				7.9	-139				7.9	-24				7.9	-115				7.9	-69				7.9	-48				7.9	-30
	7.90833	-51				7.90833	-60				7.90833	-144				7.90833	-21				7.90833	-117				7.90833	-67				7.90833	-43				7.90833	-32
	7.91667	-46				7.91667	-57				7.91667	-150				7.91667	-16				7.91667	-117				7.91667	-66				7.91667	-41				7.91667	-28
	7.925	-44				7.925	-56				7.925	-155				7.925	-11				7.925	-116				7.925	-67				7.925	-43				7.925	-20
	7.93333	-47				7.93333	-55				7.93333	-159				7.93333	-7				7.93333	-117				7.93333	-69				7.93333	-47				7.93333	-12
	7.94167	-52				7.94167	-56				7.94167	-160				7.94167	-4				7.94167	-119				7.94167	-70				7.94167	-53				7.94167	-7
	7.95	-58				7.95	-58				7.95	-158				7.95	-2				7.95	-121				7.95	-70				7.95	-60				7.95	-6
	7.95833	-63				7.95833	-63				7.95833	-153				7.95833	-4				7.95833	-123				7.95833	-71				7.95833	-65				7.95833	-9
	7.96667	-66				7.96667	-67				7.96667	-148				7.96667	-8				7.96667	-124				7.96667	-73				7.96667	-67				7.96667	-15
	7.975	-69				7.975	-72				7.975	-143				7.975	-13				7.975	-124				7.975	-77				7.975	-66				7.975	-20
	7.98333	-72				7.98333	-76				7.98333	-139				7.98333	-17				7.98333	-123				7.98333	-80				7.98333	-63				7.98333	-23
	7.99167	-74				7.99167	-80				7.99167	-137				7.99167	-21				7.99167	-123				7.99167	-83				7.99167	-59				7.99167	-23
	8	-74				8	-83				8	-136				8	-23				8	-125				8	-82				8	-56				8	-19
	8.00833	-72				8.00833	-86				8.00833	-135				8.00833	-24				8.00833	-128				8.00833	-80				8.00833	-53				8.00833	-13
	8.01667	-70				8.01667	-86				8.01667	-133				8.01667	-24				8.01667	-129				8.01667	-77				8.01667	-53				8.01667	-7
	8.025	-68				8.025	-84				8.025	-131				8.025	-24				8.025	-129				8.025	-73				8.025	-52				8.025	-2
	8.03333	-69				8.03333	-80				8.03333	-130				8.03333	-25				8.03333	-128				8.03333	-68				8.03333	-50				8.03333	0
	8.04167	-73				8.04167	-74				8.04167	-127				8.04167	-28				8.04167	-126				8.04167	-65				8.04167	-50				8.04167	-1
	8.05	-76				8.05	-71				8.05	-124				8.05	-32				8.05	-124				8.05	-64				8.05	-52				8.05	-4
	8.05833	-77				8.05833	-70				8.05833	-120				8.05833	-37				8.05833	-122				8.05833	-64				8.05833	-56				8.05833	-7
	8.06667	-73				8.06667	-71				8.06667	-117				8.06667	-40				8.06667	-120				8.06667	-67				8.06667	-60				8.06667	-8
	8.075	-68				8.075	-73				8.075	-115				8.075	-41				8.075	-118				8.075	-73				8.075	-65				8.075	-8
	8.08333	-61				8.08333	-75				8.08333	-115				8.08333	-38				8.08333	-117				8.08333	-81				8.08333	-68				8.08333	-6
	8.09167	-55				8.09167	-78				8.09167	-117				8.09167	-33				8.09167	-116				8.09167	-87				8.09167	-70				8.09167	-4
	8.1	-54				8.1	-82				8.1	-122				8.1	-28				8.1	-116				8.1	-91				8.1	-69				8.1	-4
	8.10833	-55				8.10833	-85				8.10833	-129				8.10833	-23				8.10833	-116				8.10833	-90				8.10833	-69				8.10833	-7
	8.11667	-57				8.11667	-87				8.11667	-136				8.11667	-20				8.11667	-115				8.11667	-87				8.11667	-70				8.11667	-12
	8.125	-59				8.125	-86				8.125	-144				8.125	-21				8.125	-113				8.125	-81				8.125	-69				8.125	-18
	8.13333	-60				8.13333	-80				8.13333	-152				8.13333	-24				8.13333	-112				8.13333	-74				8.13333	-66				8.13333	-24
	8.14167	-58				8.14167	-72				8.14167	-158				8.14167	-29				8.14167	-111				8.14167	-68				8.14167	-63				8.14167	-29
	8.15	-56				8.15	-65				8.15	-162				8.15	-34				8.15	-110				8.15	-64				8.15	-58				8.15	-31
	8.15833	-54				8.15833	-59				8.15833	-164				8.15833	-34				8.15833	-109				8.15833	-63				8.15833	-54				8.15833	-31
	8.16667	-52				8.16667	-56				8.16667	-164				8.16667	-29				8.16667	-109				8.16667	-67				8.16667	-52				8.16667	-28
	8.175	-51				8.175	-58				8.175	-161				8.175	-20				8.175	-110				8.175	-72				8.175	-51				8.175	-24
	8.18333	-50				8.18333	-62				8.18333	-157				8.18333	-9				8.18333	-112				8.18333	-78				8.18333	-51				8.18333	-19
	8.19167	-49				8.19167	-66				8.19167	-151				8.19167	0				8.19167	-114				8.19167	-83				8.19167	-52				8.19167	-14
	8.2	-49				8.2	-71				8.2	-146				8.2	1				8.2	-114				8.2	-84				8.2	-54				8.2	-11
	8.20833	-49				8.20833	-75				8.20833	-143				8.20833	-5				8.20833	-113				8.20833	-81				8.20833	-55				8.20833	-10
	8.21667	-50				8.21667	-76				8.21667	-141				8.21667	-15				8.21667	-111				8.21667	-77				8.21667	-55				8.21667	-10
	8.225	-52				8.225	-76				8.225	-142				8.225	-23				8.225	-110				8.225	-72				8.225	-57				8.225	-11
	8.23333	-53				8.23333	-76				8.23333	-145				8.23333	-28				8.23333	-113				8.23333	-70				8.23333	-58				8.23333	-13
	8.24167	-55				8.24167	-76				8.24167	-147				8.24167	-28				8.24167	-118				8.24167	-70				8.24167	-60				8.24167	-17
	8.25	-57				8.25	-74				8.25	-150				8.25	-23				8.25	-125				8.25	-73				8.25	-61				8.25	-22
	8.25833	-60				8.25833	-70				8.25833	-152				8.25833	-19				8.25833	-132				8.25833	-76				8.25833	-61				8.25833	-27
	8.26667	-62				8.26667	-67				8.26667	-153				8.26667	-18				8.26667	-136				8.26667	-78				8.26667	-61				8.26667	-31
	8.275	-65				8.275	-64				8.275	-153				8.275	-17				8.275	-138				8.275	-77				8.275	-60				8.275	-34
	8.28333	-66				8.28333	-65				8.28333	-153				8.28333	-16				8.28333	-137				8.28333	-75				8.28333	-61				8.28333	-36
	8.29167	-67				8.29167	-69				8.29167	-152				8.29167	-14				8.29167	-134				8.29167	-71				8.29167	-63				8.29167	-37
	8.3	-66				8.3	-76				8.3	-151				8.3	-13				8.3	-130				8.3	-66				8.3	-65				8.3	-35
	8.30833	-64				8.30833	-81				8.30833	-148				8.30833	-12				8.30833	-125				8.30833	-63				8.30833	-64				8.30833	-32
	8.31667	-62				8.31667	-84				8.31667	-146				8.31667	-12				8.31667	-118				8.31667	-62				8.31667	-63				8.31667	-28
	8.325	-61				8.325	-84				8.325	-145				8.325	-13				8.325	-110				8.325	-64				8.325	-62				8.325	-24
	8.33333	-60				8.33333	-82				8.33333	-146				8.33333	-13				8.33333	-104				8.33333	-67				8.33333	-62				8.33333	-22
	8.34167	-59				8.34167	-81				8.34167	-148				8.34167	-14				8.34167	-99				8.34167	-72				8.34167	-62				8.34167	-22
	8.35	-59				8.35	-82				8.35	-152				8.35	-13				8.35	-98				8.35	-75				8.35	-64				8.35	-25
	8.35833	-59				8.35833	-88				8.35833	-156				8.35833	-13				8.35833	-100				8.35833	-78				8.35833	-64				8.35833	-28
	8.36667	-60				8.36667	-95				8.36667	-158				8.36667	-15				8.36667	-104				8.36667	-81				8.36667	-62				8.36667	-31
	8.375	-63				8.375	-101				8.375	-156				8.375	-16				8.375	-107				8.375	-84				8.375	-58				8.375	-31
	8.38333	-67				8.38333	-106				8.38333	-154				8.38333	-16				8.38333	-109				8.38333	-88				8.38333	-56				8.38333	-28
	8.39167	-70				8.39167	-107				8.39167	-153				8.39167	-14				8.39167	-112				8.39167	-90				8.39167	-56				8.39167	-23
	8.4	-71				8.4	-105				8.4	-153				8.4	-13				8.4	-114				8.4	-90				8.4	-58				8.4	-20
	8.40833	-72				8.40833	-101				8.40833	-155				8.40833	-12				8.40833	-116				8.40833	-89				8.40833	-60				8.40833	-18
	8.41667	-72				8.41667	-96				8.41667	-157				8.41667	-14				8.41667	-118				8.41667	-89				8.41667	-62				8.41667	-17
	8.425	-72				8.425	-90				8.425	-157				8.425	-20				8.425	-118				8.425	-90				8.425	-63				8.425	-17
	8.43333	-71				8.43333	-83				8.43333	-157				8.43333	-26				8.43333	-117				8.43333	-89				8.43333	-61				8.43333	-17
	8.44167	-69				8.44167	-76				8.44167	-154				8.44167	-30				8.44167	-116				8.44167	-86				8.44167	-57				8.44167	-15
	8.45	-66				8.45	-70				8.45	-151				8.45	-31				8.45	-115				8.45	-80				8.45	-53				8.45	-14
	8.45833	-64				8.45833	-65				8.45833	-146				8.45833	-29				8.45833	-117				8.45833	-74				8.45833	-49				8.45833	-15
	8.46667	-64				8.46667	-61				8.46667	-141				8.46667	-27				8.46667	-119				8.46667	-69				8.46667	-48				8.46667	-19
	8.475	-64				8.475	-59				8.475	-135				8.475	-25				8.475	-121				8.475	-69				8.475	-49				8.475	-21
	8.48333	-63				8.48333	-58				8.48333	-132				8.48333	-25				8.48333	-123				8.48333	-73				8.48333	-54				8.48333	-22
	8.49167	-63				8.49167	-58				8.49167	-132				8.49167	-26				8.49167	-124				8.49167	-79				8.49167	-61				8.49167	-22
	8.5	-62				8.5	-57				8.5	-136				8.5	-26				8.5	-124				8.5	-81				8.5	-68				8.5	-22
	8.50833	-62				8.50833	-56				8.50833	-141				8.50833	-26				8.50833	-123				8.50833	-81				8.50833	-74				8.50833	-20
	8.51667	-63				8.51667	-55				8.51667	-147				8.51667	-26				8.51667	-121				8.51667	-79				8.51667	-76				8.51667	-19
	8.525	-64				8.525	-55				8.525	-150				8.525	-27				8.525	-118				8.525	-77				8.525	-74				8.525	-17
	8.53333	-64				8.53333	-57				8.53333	-151				8.53333	-29				8.53333	-113				8.53333	-75				8.53333	-69				8.53333	-15
	8.54167	-63				8.54167	-60				8.54167	-150				8.54167	-31				8.54167	-108				8.54167	-75				8.54167	-63				8.54167	-15
	8.55	-62				8.55	-63				8.55	-148				8.55	-31				8.55	-102				8.55	-74				8.55	-58				8.55	-16
	8.55833	-61				8.55833	-66				8.55833	-147				8.55833	-31				8.55833	-96				8.55833	-74				8.55833	-56				8.55833	-16
	8.56667	-62				8.56667	-68				8.56667	-147				8.56667	-30				8.56667	-91				8.56667	-73				8.56667	-56				8.56667	-13
	8.575	-63				8.575	-71				8.575	-149				8.575	-29				8.575	-87				8.575	-72				8.575	-56				8.575	-11
	8.58333	-64				8.58333	-75				8.58333	-150				8.58333	-28				8.58333	-86				8.58333	-70				8.58333	-56				8.58333	-8
	8.59167	-65				8.59167	-80				8.59167	-152				8.59167	-25				8.59167	-88				8.59167	-68				8.59167	-53				8.59167	-6
	8.6	-65				8.6	-85				8.6	-152				8.6	-21				8.6	-94				8.6	-68				8.6	-51				8.6	-7
	8.60833	-63				8.60833	-87				8.60833	-152				8.60833	-17				8.60833	-102				8.60833	-69				8.60833	-50				8.60833	-8
	8.61667	-58				8.61667	-85				8.61667	-154				8.61667	-13				8.61667	-111				8.61667	-70				8.61667	-53				8.61667	-9
	8.625	-49				8.625	-79				8.625	-154				8.625	-13				8.625	-118				8.625	-73				8.625	-58				8.625	-9
	8.63333	-41				8.63333	-72				8.63333	-153				8.63333	-13				8.63333	-121				8.63333	-74				8.63333	-65				8.63333	-9
	8.64167	-36				8.64167	-65				8.64167	-151				8.64167	-15				8.64167	-121				8.64167	-75				8.64167	-68				8.64167	-12
	8.65	-33				8.65	-59				8.65	-149				8.65	-18				8.65	-119				8.65	-75				8.65	-66				8.65	-15
	8.65833	-35				8.65833	-56				8.65833	-149				8.65833	-21				8.65833	-116				8.65833	-77				8.65833	-60				8.65833	-17
	8.66667	-39				8.66667	-53				8.66667	-149				8.66667	-25				8.66667	-115				8.66667	-81				8.66667	-51				8.66667	-19
	8.675	-44				8.675	-51				8.675	-150				8.675	-30				8.675	-116				8.675	-85				8.675	-41				8.675	-19
	8.68333	-49				8.68333	-50				8.68333	-150				8.68333	-35				8.68333	-119				8.68333	-88				8.68333	-36				8.68333	-18
	8.69167	-54				8.69167	-51				8.69167	-149				8.69167	-38				8.69167	-123				8.69167	-89				8.69167	-36				8.69167	-18
	8.7	-59				8.7	-52				8.7	-147				8.7	-40				8.7	-125				8.7	-87				8.7	-39				8.7	-18
	8.70833	-64				8.70833	-53				8.70833	-146				8.70833	-39				8.70833	-126				8.70833	-83				8.70833	-43				8.70833	-17
	8.71667	-69				8.71667	-52				8.71667	-146				8.71667	-36				8.71667	-124				8.71667	-81				8.71667	-47				8.71667	-17
	8.725	-73				8.725	-49				8.725	-147				8.725	-32				8.725	-122				8.725	-83				8.725	-50				8.725	-16
	8.73333	-74				8.73333	-45				8.73333	-149				8.73333	-28				8.73333	-120				8.73333	-86				8.73333	-53				8.73333	-15
	8.74167	-71				8.74167	-43				8.74167	-151				8.74167	-25				8.74167	-119				8.74167	-89				8.74167	-55				8.74167	-13
	8.75	-66				8.75	-45				8.75	-154				8.75	-22				8.75	-118				8.75	-91				8.75	-57				8.75	-10
	8.75833	-61				8.75833	-53				8.75833	-156				8.75833	-21				8.75833	-117				8.75833	-91				8.75833	-59				8.75833	-5
	8.76667	-57				8.76667	-62				8.76667	-157				8.76667	-22				8.76667	-115				8.76667	-87				8.76667	-59				8.76667	1
	8.775	-56				8.775	-71				8.775	-157				8.775	-25				8.775	-114				8.775	-84				8.775	-58				8.775	4
	8.78333	-57				8.78333	-79				8.78333	-157				8.78333	-28				8.78333	-114				8.78333	-84				8.78333	-57				8.78333	4
	8.79167	-57				8.79167	-81				8.79167	-157				8.79167	-30				8.79167	-115				8.79167	-86				8.79167	-56				8.79167	1
	8.8	-54				8.8	-77				8.8	-156				8.8	-29				8.8	-119				8.8	-89				8.8	-56				8.8	-5
	8.80833	-50				8.80833	-71				8.80833	-154				8.80833	-25				8.80833	-121				8.80833	-91				8.80833	-57				8.80833	-10
	8.81667	-44				8.81667	-62				8.81667	-150				8.81667	-21				8.81667	-123				8.81667	-91				8.81667	-58				8.81667	-15
	8.825	-39				8.825	-56				8.825	-144				8.825	-18				8.825	-122				8.825	-87				8.825	-57				8.825	-19
	8.83333	-35				8.83333	-53				8.83333	-137				8.83333	-16				8.83333	-121				8.83333	-83				8.83333	-54				8.83333	-22
	8.84167	-34				8.84167	-54				8.84167	-131				8.84167	-18				8.84167	-119				8.84167	-81				8.84167	-50				8.84167	-24
	8.85	-35				8.85	-57				8.85	-127				8.85	-21				8.85	-118				8.85	-82				8.85	-46				8.85	-25
	8.85833	-37				8.85833	-60				8.85833	-125				8.85833	-24				8.85833	-119				8.85833	-85				8.85833	-44				8.85833	-23
	8.86667	-40				8.86667	-62				8.86667	-124				8.86667	-26				8.86667	-120				8.86667	-88				8.86667	-47				8.86667	-19
	8.875	-44				8.875	-61				8.875	-122				8.875	-27				8.875	-119				8.875	-90				8.875	-54				8.875	-17
	8.88333	-47				8.88333	-57				8.88333	-120				8.88333	-26				8.88333	-116				8.88333	-89				8.88333	-63				8.88333	-16
	8.89167	-49				8.89167	-53				8.89167	-116				8.89167	-25				8.89167	-113				8.89167	-88				8.89167	-73				8.89167	-18
	8.9	-49				8.9	-50				8.9	-112				8.9	-25				8.9	-109				8.9	-89				8.9	-79				8.9	-21
	8.90833	-49				8.90833	-48				8.90833	-107				8.90833	-26				8.90833	-106				8.90833	-94				8.90833	-79				8.90833	-23
	8.91667	-48				8.91667	-50				8.91667	-101				8.91667	-27				8.91667	-106				8.91667	-99				8.91667	-75				8.91667	-23
	8.925	-48				8.925	-56				8.925	-96				8.925	-27				8.925	-109				8.925	-104				8.925	-70				8.925	-20
	8.93333	-48				8.93333	-63				8.93333	-90				8.93333	-25				8.93333	-113				8.93333	-108				8.93333	-63				8.93333	-15
	8.94167	-48				8.94167	-70				8.94167	-87				8.94167	-23				8.94167	-117				8.94167	-109				8.94167	-58				8.94167	-11
	8.95	-49				8.95	-74				8.95	-86				8.95	-21				8.95	-118				8.95	-110				8.95	-54				8.95	-8
	8.95833	-49				8.95833	-73				8.95833	-88				8.95833	-22				8.95833	-116				8.95833	-110				8.95833	-52				8.95833	-9
	8.96667	-49				8.96667	-68				8.96667	-91				8.96667	-25				8.96667	-112				8.96667	-110				8.96667	-50				8.96667	-13
	8.975	-50				8.975	-61				8.975	-94				8.975	-30				8.975	-108				8.975	-108				8.975	-50				8.975	-18
	8.98333	-50				8.98333	-54				8.98333	-96				8.98333	-33				8.98333	-103				8.98333	-105				8.98333	-51				8.98333	-23
	8.99167	-51				8.99167	-48				8.99167	-99				8.99167	-34				8.99167	-101				8.99167	-101				8.99167	-51				8.99167	-26
	9	-54				9	-44				9	-102				9	-34				9	-102				9	-99				9	-53				9	-26
	9.00833	-56				9.00833	-42				9.00833	-105				9.00833	-34				9.00833	-104				9.00833	-97				9.00833	-55				9.00833	-25
	9.01667	-58				9.01667	-43				9.01667	-108				9.01667	-34				9.01667	-105				9.01667	-96				9.01667	-57				9.01667	-23
	9.025	-59				9.025	-45				9.025	-108				9.025	-34				9.025	-105				9.025	-94				9.025	-59				9.025	-23
	9.03333	-59				9.03333	-48				9.03333	-104				9.03333	-34				9.03333	-102				9.03333	-92				9.03333	-61				9.03333	-22
	9.04167	-56				9.04167	-51				9.04167	-99				9.04167	-32				9.04167	-98				9.04167	-89				9.04167	-62				9.04167	-20
	9.05	-53				9.05	-53				9.05	-92				9.05	-28				9.05	-95				9.05	-88				9.05	-61				9.05	-16
	9.05833	-50				9.05833	-52				9.05833	-84				9.05833	-22				9.05833	-93				9.05833	-88				9.05833	-59				9.05833	-14
	9.06667	-49				9.06667	-50				9.06667	-78				9.06667	-16				9.06667	-93				9.06667	-90				9.06667	-59				9.06667	-12
	9.075	-48				9.075	-46				9.075	-74				9.075	-12				9.075	-94				9.075	-92				9.075	-59				9.075	-11
	9.08333	-49				9.08333	-44				9.08333	-74				9.08333	-10				9.08333	-97				9.08333	-92				9.08333	-60				9.08333	-12
	9.09167	-50				9.09167	-44				9.09167	-79				9.09167	-11				9.09167	-99				9.09167	-92				9.09167	-59				9.09167	-13
	9.1	-51				9.1	-46				9.1	-87				9.1	-16				9.1	-102				9.1	-93				9.1	-59				9.1	-12
	9.10833	-51				9.10833	-48				9.10833	-95				9.10833	-21				9.10833	-106				9.10833	-95				9.10833	-58				9.10833	-10
	9.11667	-51				9.11667	-48				9.11667	-102				9.11667	-24				9.11667	-109				9.11667	-97				9.11667	-58				9.11667	-8
	9.125	-49				9.125	-48				9.125	-103				9.125	-24				9.125	-112				9.125	-97				9.125	-59				9.125	-7
	9.13333	-46				9.13333	-46				9.13333	-99				9.13333	-21				9.13333	-114				9.13333	-95				9.13333	-62				9.13333	-6
	9.14167	-43				9.14167	-45				9.14167	-94				9.14167	-17				9.14167	-113				9.14167	-93				9.14167	-64				9.14167	-8
	9.15	-40				9.15	-45				9.15	-90				9.15	-13				9.15	-112				9.15	-91				9.15	-66				9.15	-9
	9.15833	-38				9.15833	-47				9.15833	-89				9.15833	-11				9.15833	-112				9.15833	-89				9.15833	-67				9.15833	-11
	9.16667	-39				9.16667	-50				9.16667	-91				9.16667	-9				9.16667	-113				9.16667	-88				9.16667	-69				9.16667	-10
	9.175	-41				9.175	-55				9.175	-95				9.175	-9				9.175	-114				9.175	-87				9.175	-71				9.175	-9
	9.18333	-44				9.18333	-59				9.18333	-98				9.18333	-9				9.18333	-114				9.18333	-86				9.18333	-73				9.18333	-7
	9.19167	-47				9.19167	-61				9.19167	-101				9.19167	-10				9.19167	-114				9.19167	-82				9.19167	-76				9.19167	-6
	9.2	-49				9.2	-60				9.2	-104				9.2	-11				9.2	-112				9.2	-78				9.2	-78				9.2	-6
	9.20833	-50				9.20833	-57				9.20833	-108				9.20833	-12				9.20833	-109				9.20833	-73				9.20833	-80				9.20833	-7
	9.21667	-50				9.21667	-54				9.21667	-113				9.21667	-10				9.21667	-107				9.21667	-70				9.21667	-81				9.21667	-10
	9.225	-52				9.225	-52				9.225	-117				9.225	-6				9.225	-105				9.225	-69				9.225	-80				9.225	-13
	9.23333	-56				9.23333	-53				9.23333	-119				9.23333	-2				9.23333	-104				9.23333	-70				9.23333	-76				9.23333	-15
	9.24167	-61				9.24167	-55				9.24167	-120				9.24167	-3				9.24167	-104				9.24167	-72				9.24167	-70				9.24167	-17
	9.25	-66				9.25	-58				9.25	-119				9.25	-9				9.25	-106				9.25	-74				9.25	-63				9.25	-16
	9.25833	-68				9.25833	-62				9.25833	-118				9.25833	-18				9.25833	-110				9.25833	-74				9.25833	-57				9.25833	-13
	9.26667	-66				9.26667	-65				9.26667	-118				9.26667	-27				9.26667	-113				9.26667	-73				9.26667	-54				9.26667	-10
	9.275	-60				9.275	-66				9.275	-119				9.275	-34				9.275	-118				9.275	-72				9.275	-54				9.275	-8
	9.28333	-49				9.28333	-66				9.28333	-120				9.28333	-36				9.28333	-121				9.28333	-71				9.28333	-55				9.28333	-8
	9.29167	-39				9.29167	-64				9.29167	-118				9.29167	-35				9.29167	-123				9.29167	-73				9.29167	-56				9.29167	-10
	9.3	-31				9.3	-61				9.3	-114				9.3	-32				9.3	-121				9.3	-77				9.3	-58				9.3	-15
	9.30833	-27				9.30833	-58				9.30833	-109				9.30833	-28				9.30833	-119				9.30833	-83				9.30833	-59				9.30833	-21
	9.31667	-28				9.31667	-55				9.31667	-103				9.31667	-23				9.31667	-117				9.31667	-88				9.31667	-61				9.31667	-24
	9.325	-32				9.325	-54				9.325	-100				9.325	-17				9.325	-115				9.325	-93				9.325	-63				9.325	-26
	9.33333	-39				9.33333	-55				9.33333	-100				9.33333	-11				9.33333	-111				9.33333	-96				9.33333	-66				9.33333	-25
	9.34167	-45				9.34167	-59				9.34167	-101				9.34167	-6				9.34167	-108				9.34167	-96				9.34167	-67				9.34167	-23
	9.35	-50				9.35	-65				9.35	-105				9.35	-2				9.35	-105				9.35	-94				9.35	-65				9.35	-21
	9.35833	-50				9.35833	-73				9.35833	-110				9.35833	-1				9.35833	-104				9.35833	-92				9.35833	-62				9.35833	-22
	9.36667	-48				9.36667	-80				9.36667	-116				9.36667	-3				9.36667	-105				9.36667	-91				9.36667	-58				9.36667	-24
	9.375	-45				9.375	-84				9.375	-122				9.375	-7				9.375	-109				9.375	-90				9.375	-54				9.375	-26
	9.38333	-42				9.38333	-86				9.38333	-127				9.38333	-12				9.38333	-112				9.38333	-91				9.38333	-53				9.38333	-29
	9.39167	-42				9.39167	-84				9.39167	-132				9.39167	-16				9.39167	-112				9.39167	-93				9.39167	-56				9.39167	-29
	9.4	-45				9.4	-79				9.4	-137				9.4	-18				9.4	-107				9.4	-94				9.4	-60				9.4	-28
	9.40833	-49				9.40833	-74				9.40833	-139				9.40833	-18				9.40833	-99				9.40833	-94				9.40833	-64				9.40833	-25
	9.41667	-50				9.41667	-71				9.41667	-140				9.41667	-16				9.41667	-92				9.41667	-91				9.41667	-69				9.41667	-20
	9.425	-48				9.425	-70				9.425	-138				9.425	-16				9.425	-86				9.425	-84				9.425	-72				9.425	-16
	9.43333	-44				9.43333	-70				9.43333	-135				9.43333	-16				9.43333	-84				9.43333	-76				9.43333	-71				9.43333	-12
	9.44167	-41				9.44167	-72				9.44167	-132				9.44167	-17				9.44167	-86				9.44167	-67				9.44167	-68				9.44167	-10
	9.45	-38				9.45	-74				9.45	-133				9.45	-19				9.45	-91				9.45	-61				9.45	-63				9.45	-10
	9.45833	-36				9.45833	-76				9.45833	-135				9.45833	-19				9.45833	-98				9.45833	-58				9.45833	-58				9.45833	-13
	9.46667	-35				9.46667	-79				9.46667	-140				9.46667	-18				9.46667	-105				9.46667	-60				9.46667	-54				9.46667	-18
	9.475	-33				9.475	-84				9.475	-145				9.475	-18				9.475	-110				9.475	-64				9.475	-52				9.475	-22
	9.48333	-32				9.48333	-87				9.48333	-150				9.48333	-18				9.48333	-115				9.48333	-69				9.48333	-51				9.48333	-26
	9.49167	-32				9.49167	-87				9.49167	-153				9.49167	-18				9.49167	-118				9.49167	-75				9.49167	-51				9.49167	-27
	9.5	-36				9.5	-82				9.5	-153				9.5	-17				9.5	-118				9.5	-81				9.5	-51				9.5	-26
	9.50833	-42				9.50833	-75				9.50833	-152				9.50833	-16				9.50833	-117				9.50833	-87				9.50833	-54				9.50833	-24
	9.51667	-49				9.51667	-67				9.51667	-152				9.51667	-15				9.51667	-115				9.51667	-91				9.51667	-58				9.51667	-20
	9.525	-56				9.525	-62				9.525	-152				9.525	-14				9.525	-114				9.525	-93				9.525	-61				9.525	-14
	9.53333	-61				9.53333	-61				9.53333	-155				9.53333	-14				9.53333	-113				9.53333	-93				9.53333	-63				9.53333	-8
	9.54167	-64				9.54167	-65				9.54167	-159				9.54167	-15				9.54167	-113				9.54167	-91				9.54167	-64				9.54167	-2
	9.55	-65				9.55	-69				9.55	-160				9.55	-16				9.55	-112				9.55	-88				9.55	-63				9.55	4
	9.55833	-66				9.55833	-73				9.55833	-160				9.55833	-16				9.55833	-109				9.55833	-83				9.55833	-62				9.55833	9
	9.56667	-67				9.56667	-75				9.56667	-160				9.56667	-15				9.56667	-107				9.56667	-79				9.56667	-62				9.56667	12
	9.575	-69				9.575	-74				9.575	-159				9.575	-13				9.575	-107				9.575	-76				9.575	-63				9.575	13
	9.58333	-69				9.58333	-70				9.58333	-159				9.58333	-11				9.58333	-108				9.58333	-75				9.58333	-62				9.58333	11
	9.59167	-69				9.59167	-68				9.59167	-160				9.59167	-11				9.59167	-111				9.59167	-75				9.59167	-60				9.59167	8
	9.6	-69				9.6	-67				9.6	-161				9.6	-13				9.6	-115				9.6	-76				9.6	-56				9.6	3
	9.60833	-71				9.60833	-68				9.60833	-163				9.60833	-17				9.60833	-118				9.60833	-77				9.60833	-53				9.60833	-2
	9.61667	-75				9.61667	-68				9.61667	-163				9.61667	-21				9.61667	-119				9.61667	-78				9.61667	-50				9.61667	-7
	9.625	-80				9.625	-68				9.625	-162				9.625	-23				9.625	-118				9.625	-79				9.625	-49				9.625	-11
	9.63333	-81				9.63333	-66				9.63333	-159				9.63333	-22				9.63333	-116				9.63333	-78				9.63333	-48				9.63333	-15
	9.64167	-78				9.64167	-62				9.64167	-157				9.64167	-18				9.64167	-115				9.64167	-78				9.64167	-49				9.64167	-19
	9.65	-73				9.65	-59				9.65	-154				9.65	-13				9.65	-115				9.65	-78				9.65	-52				9.65	-21
	9.65833	-69				9.65833	-59				9.65833	-151				9.65833	-11				9.65833	-118				9.65833	-78				9.65833	-58				9.65833	-19
	9.66667	-67				9.66667	-59				9.66667	-148				9.66667	-12				9.66667	-122				9.66667	-79				9.66667	-64				9.66667	-15
	9.675	-66				9.675	-60				9.675	-143				9.675	-16				9.675	-123				9.675	-81				9.675	-70				9.675	-11
	9.68333	-65				9.68333	-61				9.68333	-138				9.68333	-21				9.68333	-123				9.68333	-82				9.68333	-74				9.68333	-8
	9.69167	-64				9.69167	-62				9.69167	-131				9.69167	-27				9.69167	-123				9.69167	-84				9.69167	-75				9.69167	-6
	9.7	-60				9.7	-63				9.7	-126				9.7	-29				9.7	-123				9.7	-86				9.7	-75				9.7	-6
	9.70833	-55				9.70833	-66				9.70833	-124				9.70833	-28				9.70833	-123				9.70833	-89				9.70833	-73				9.70833	-5
	9.71667	-54				9.71667	-72				9.71667	-126				9.71667	-25				9.71667	-124				9.71667	-91				9.71667	-72				9.71667	-2
	9.725	-56				9.725	-78				9.725	-131				9.725	-24				9.725	-124				9.725	-94				9.725	-71				9.725	3
	9.73333	-61				9.73333	-83				9.73333	-138				9.73333	-24				9.73333	-122				9.73333	-97				9.73333	-70				9.73333	9
	9.74167	-67				9.74167	-88				9.74167	-144				9.74167	-26				9.74167	-120				9.74167	-96				9.74167	-67				9.74167	13
	9.75	-72				9.75	-89				9.75	-149				9.75	-29				9.75	-121				9.75	-93				9.75	-60				9.75	15
	9.75833	-75				9.75833	-89				9.75833	-152				9.75833	-31				9.75833	-123				9.75833	-88				9.75833	-52				9.75833	13
	9.76667	-76				9.76667	-87				9.76667	-153				9.76667	-30				9.76667	-126				9.76667	-82				9.76667	-45				9.76667	7
	9.775	-74				9.775	-85				9.775	-153				9.775	-28				9.775	-128				9.775	-77				9.775	-41				9.775	3
	9.78333	-72				9.78333	-84				9.78333	-151				9.78333	-26				9.78333	-127				9.78333	-75				9.78333	-39				9.78333	1
	9.79167	-70				9.79167	-84				9.79167	-147				9.79167	-24				9.79167	-124				9.79167	-76				9.79167	-41				9.79167	-1
	9.8	-68				9.8	-85				9.8	-142				9.8	-24				9.8	-121				9.8	-81				9.8	-44				9.8	-4
	9.80833	-67				9.80833	-85				9.80833	-141				9.80833	-24				9.80833	-117				9.80833	-86				9.80833	-46				9.80833	-10
	9.81667	-64				9.81667	-82				9.81667	-142				9.81667	-24				9.81667	-115				9.81667	-91				9.81667	-48				9.81667	-18
	9.825	-59				9.825	-77				9.825	-146				9.825	-22				9.825	-114				9.825	-94				9.825	-49				9.825	-25
	9.83333	-54				9.83333	-71				9.83333	-152				9.83333	-19				9.83333	-113				9.83333	-95				9.83333	-52				9.83333	-29
	9.84167	-48				9.84167	-66				9.84167	-159				9.84167	-14				9.84167	-110				9.84167	-95				9.84167	-56				9.84167	-27
	9.85	-42				9.85	-64				9.85	-166				9.85	-9				9.85	-108				9.85	-93				9.85	-61				9.85	-21
	9.85833	-38				9.85833	-66				9.85833	-173				9.85833	-8				9.85833	-105				9.85833	-91				9.85833	-66				9.85833	-16
	9.86667	-36				9.86667	-71				9.86667	-178				9.86667	-13				9.86667	-103				9.86667	-89				9.86667	-69				9.86667	-11
	9.875	-36				9.875	-78				9.875	-180				9.875	-21				9.875	-101				9.875	-88				9.875	-73				9.875	-7
	9.88333	-39				9.88333	-85				9.88333	-179				9.88333	-29				9.88333	-100				9.88333	-88				9.88333	-75				9.88333	-4
	9.89167	-45				9.89167	-89				9.89167	-177				9.89167	-36				9.89167	-100				9.89167	-89				9.89167	-76				9.89167	-4
	9.9	-51				9.9	-90				9.9	-174				9.9	-41				9.9	-101				9.9	-91				9.9	-76				9.9	-8
	9.90833	-56				9.90833	-88				9.90833	-172				9.90833	-41				9.90833	-103				9.90833	-93				9.90833	-75				9.90833	-14
	9.91667	-58				9.91667	-84				9.91667	-171				9.91667	-39				9.91667	-104				9.91667	-91				9.91667	-72				9.91667	-19
	9.925	-55				9.925	-81				9.925	-170				9.925	-35				9.925	-106				9.925	-87				9.925	-67				9.925	-22
	9.93333	-50				9.93333	-81				9.93333	-170				9.93333	-31				9.93333	-107				9.93333	-82				9.93333	-61				9.93333	-22
	9.94167	-45				9.94167	-83				9.94167	-170				9.94167	-29				9.94167	-109				9.94167	-79				9.94167	-54				9.94167	-18
	9.95	-41				9.95	-85				9.95	-171				9.95	-29				9.95	-110				9.95	-78				9.95	-48				9.95	-13
	9.95833	-39				9.95833	-88				9.95833	-171				9.95833	-30				9.95833	-111				9.95833	-78				9.95833	-45				9.95833	-10
	9.96667	-38				9.96667	-88				9.96667	-170				9.96667	-32				9.96667	-112				9.96667	-80				9.96667	-44				9.96667	-9
	9.975	-37				9.975	-86				9.975	-166				9.975	-32				9.975	-113				9.975	-81				9.975	-47				9.975	-7
	9.98333	-35				9.98333	-81				9.98333	-163				9.98333	-30				9.98333	-114				9.98333	-82				9.98333	-52				9.98333	-4
	9.99167	-33				9.99167	-76				9.99167	-160				9.99167	-27				9.99167	-114				9.99167	-82				9.99167	-59				9.99167	0
	10	-32				10	-69				10	-158				10	-27				10	-113				10	-82				10	-64				10	3
	10.0083	-32				10.0083	-63				10.0083	-158				10.0083	-30				10.0083	-111				10.0083	-81				10.0083	-65				10.0083	6
	10.0167	-33				10.0167	-61				10.0167	-159				10.0167	-36				10.0167	-107				10.0167	-82				10.0167	-65				10.0167	7
	10.025	-34				10.025	-61				10.025	-160				10.025	-43				10.025	-104				10.025	-85				10.025	-63				10.025	8
	10.0333	-34				10.0333	-64				10.0333	-159				10.0333	-48				10.0333	-102				10.0333	-91				10.0333	-60				10.0333	7
	10.0417	-33				10.0417	-68				10.0417	-157				10.0417	-48				10.0417	-104				10.0417	-98				10.0417	-59				10.0417	7
	10.05	-30				10.05	-73				10.05	-155				10.05	-44				10.05	-107				10.05	-104				10.05	-61				10.05	6
	10.0583	-30				10.0583	-77				10.0583	-155				10.0583	-39				10.0583	-112				10.0583	-106				10.0583	-63				10.0583	4
	10.0667	-30				10.0667	-80				10.0667	-156				10.0667	-35				10.0667	-115				10.0667	-101				10.0667	-65				10.0667	3
	10.075	-29				10.075	-82				10.075	-161				10.075	-30				10.075	-115				10.075	-95				10.075	-67				10.075	4
	10.0833	-24				10.0833	-83				10.0833	-167				10.0833	-26				10.0833	-112				10.0833	-89				10.0833	-68				10.0833	7
	10.0917	-18				10.0917	-82				10.0917	-172				10.0917	-23				10.0917	-108				10.0917	-85				10.0917	-67				10.0917	12
	10.1	-13				10.1	-80				10.1	-177				10.1	-21				10.1	-104				10.1	-84				10.1	-64				10.1	17
	10.1083	-9				10.1083	-78				10.1083	-179				10.1083	-20				10.1083	-100				10.1083	-85				10.1083	-61				10.1083	20
	10.1167	-10				10.1167	-78				10.1167	-179				10.1167	-21				10.1167	-96				10.1167	-86				10.1167	-57				10.1167	22
	10.125	-14				10.125	-78				10.125	-176				10.125	-24				10.125	-93				10.125	-85				10.125	-53				10.125	21
	10.1333	-19				10.1333	-79				10.1333	-172				10.1333	-27				10.1333	-90				10.1333	-83				10.1333	-50				10.1333	18
	10.1417	-20				10.1417	-81				10.1417	-168				10.1417	-28				10.1417	-87				10.1417	-83				10.1417	-48				10.1417	13
	10.15	-19				10.15	-84				10.15	-165				10.15	-28				10.15	-86				10.15	-84				10.15	-47				10.15	8
	10.1583	-19				10.1583	-86				10.1583	-163				10.1583	-25				10.1583	-84				10.1583	-87				10.1583	-48				10.1583	1
	10.1667	-21				10.1667	-87				10.1667	-163				10.1667	-22				10.1667	-84				10.1667	-92				10.1667	-50				10.1667	-5
	10.175	-23				10.175	-86				10.175	-165				10.175	-18				10.175	-84				10.175	-94				10.175	-52				10.175	-9
	10.1833	-26				10.1833	-82				10.1833	-168				10.1833	-15				10.1833	-86				10.1833	-91				10.1833	-52				10.1833	-12
	10.1917	-28				10.1917	-76				10.1917	-171				10.1917	-12				10.1917	-89				10.1917	-85				10.1917	-51				10.1917	-13
	10.2	-28				10.2	-68				10.2	-173				10.2	-12				10.2	-92				10.2	-80				10.2	-50				10.2	-13
	10.2083	-28				10.2083	-59				10.2083	-174				10.2083	-13				10.2083	-96				10.2083	-77				10.2083	-50				10.2083	-14
	10.2167	-26				10.2167	-52				10.2167	-175				10.2167	-17				10.2167	-98				10.2167	-76				10.2167	-51				10.2167	-14
	10.225	-24				10.225	-48				10.225	-176				10.225	-20				10.225	-99				10.225	-79				10.225	-54				10.225	-13
	10.2333	-22				10.2333	-47				10.2333	-175				10.2333	-23				10.2333	-101				10.2333	-84				10.2333	-57				10.2333	-10
	10.2417	-23				10.2417	-50				10.2417	-173				10.2417	-26				10.2417	-102				10.2417	-88				10.2417	-59				10.2417	-8
	10.25	-24				10.25	-55				10.25	-171				10.25	-29				10.25	-104				10.25	-91				10.25	-59				10.25	-6
	10.2583	-27				10.2583	-61				10.2583	-169				10.2583	-30				10.2583	-104				10.2583	-94				10.2583	-58				10.2583	-5
	10.2667	-30				10.2667	-65				10.2667	-167				10.2667	-28				10.2667	-102				10.2667	-94				10.2667	-59				10.2667	-6
	10.275	-33				10.275	-66				10.275	-166				10.275	-26				10.275	-101				10.275	-93				10.275	-61				10.275	-8
	10.2833	-35				10.2833	-66				10.2833	-166				10.2833	-23				10.2833	-99				10.2833	-88				10.2833	-64				10.2833	-10
	10.2917	-37				10.2917	-65				10.2917	-166				10.2917	-21				10.2917	-97				10.2917	-82				10.2917	-67				10.2917	-12
	10.3	-39				10.3	-66				10.3	-167				10.3	-23				10.3	-97				10.3	-77				10.3	-70				10.3	-14
	10.3083	-39				10.3083	-68				10.3083	-171				10.3083	-28				10.3083	-97				10.3083	-73				10.3083	-73				10.3083	-15
	10.3167	-38				10.3167	-72				10.3167	-176				10.3167	-33				10.3167	-96				10.3167	-71				10.3167	-75				10.3167	-16
	10.325	-34				10.325	-76				10.325	-181				10.325	-38				10.325	-93				10.325	-72				10.325	-75				10.325	-15
	10.3333	-27				10.3333	-80				10.3333	-185				10.3333	-41				10.3333	-88				10.3333	-74				10.3333	-72				10.3333	-13
	10.3417	-16				10.3417	-82				10.3417	-186				10.3417	-42				10.3417	-83				10.3417	-75				10.3417	-66				10.3417	-11
	10.35	-5				10.35	-84				10.35	-184				10.35	-41				10.35	-79				10.35	-75				10.35	-57				10.35	-8
	10.3583	4				10.3583	-85				10.3583	-180				10.3583	-38				10.3583	-77				10.3583	-75				10.3583	-49				10.3583	-4
	10.3667	11				10.3667	-86				10.3667	-176				10.3667	-34				10.3667	-77				10.3667	-76				10.3667	-41				10.3667	-1
	10.375	16				10.375	-87				10.375	-173				10.375	-30				10.375	-76				10.375	-78				10.375	-35				10.375	0
	10.3833	18				10.3833	-88				10.3833	-168				10.3833	-26				10.3833	-74				10.3833	-80				10.3833	-32				10.3833	-2
	10.3917	20				10.3917	-89				10.3917	-163				10.3917	-22				10.3917	-71				10.3917	-82				10.3917	-31				10.3917	-6
	10.4	22				10.4	-90				10.4	-159				10.4	-20				10.4	-66				10.4	-81				10.4	-32				10.4	-8
	10.4083	25				10.4083	-89				10.4083	-156				10.4083	-21				10.4083	-63				10.4083	-77				10.4083	-34				10.4083	-8
	10.4167	27				10.4167	-85				10.4167	-157				10.4167	-26				10.4167	-62				10.4167	-71				10.4167	-38				10.4167	-7
	10.425	28				10.425	-81				10.425	-161				10.425	-33				10.425	-63				10.425	-65				10.425	-43				10.425	-5
	10.4333	27				10.4333	-77				10.4333	-167				10.4333	-40				10.4333	-64				10.4333	-61				10.4333	-49				10.4333	-4
	10.4417	24				10.4417	-75				10.4417	-173				10.4417	-44				10.4417	-66				10.4417	-63				10.4417	-55				10.4417	-5
	10.45	22				10.45	-74				10.45	-177				10.45	-45				10.45	-67				10.45	-68				10.45	-62				10.45	-7
	10.4583	23				10.4583	-75				10.4583	-179				10.4583	-44				10.4583	-68				10.4583	-73				10.4583	-69				10.4583	-6
	10.4667	29				10.4667	-78				10.4667	-178				10.4667	-42				10.4667	-68				10.4667	-77				10.4667	-75				10.4667	-3
	10.475	38				10.475	-80				10.475	-175				10.475	-40				10.475	-64				10.475	-79				10.475	-80				10.475	-1
	10.4833	47				10.4833	-82				10.4833	-171				10.4833	-40				10.4833	-58				10.4833	-81				10.4833	-82				10.4833	0
	10.4917	52				10.4917	-83				10.4917	-168				10.4917	-41				10.4917	-51				10.4917	-82				10.4917	-81				10.4917	-1
	10.5	52				10.5	-82				10.5	-166				10.5	-41				10.5	-44				10.5	-84				10.5	-79				10.5	-5
	10.5083	47				10.5083	-80				10.5083	-166				10.5083	-41				10.5083	-39				10.5083	-87				10.5083	-77				10.5083	-10
	10.5167	43				10.5167	-79				10.5167	-167				10.5167	-40				10.5167	-33				10.5167	-89				10.5167	-75				10.5167	-15
	10.525	41				10.525	-79				10.525	-168				10.525	-39				10.525	-29				10.525	-88				10.525	-73				10.525	-19
	10.5333	43				10.5333	-83				10.5333	-170				10.5333	-39				10.5333	-27				10.5333	-86				10.5333	-71				10.5333	-21
	10.5417	49				10.5417	-87				10.5417	-171				10.5417	-41				10.5417	-26				10.5417	-84				10.5417	-66				10.5417	-23
	10.55	56				10.55	-90				10.55	-172				10.55	-42				10.55	-26				10.55	-81				10.55	-61				10.55	-23
	10.5583	63				10.5583	-90				10.5583	-171				10.5583	-43				10.5583	-26				10.5583	-80				10.5583	-57				10.5583	-22
	10.5667	68				10.5667	-87				10.5667	-169				10.5667	-42				10.5667	-25				10.5667	-80				10.5667	-57				10.5667	-21
	10.575	72				10.575	-81				10.575	-166				10.575	-40				10.575	-25				10.575	-80				10.575	-60				10.575	-17
	10.5833	73				10.5833	-74				10.5833	-162				10.5833	-36				10.5833	-26				10.5833	-80				10.5833	-63				10.5833	-12
	10.5917	73				10.5917	-70				10.5917	-155				10.5917	-33				10.5917	-28				10.5917	-80				10.5917	-64				10.5917	-7
	10.6	74				10.6	-68				10.6	-149				10.6	-31				10.6	-30				10.6	-79				10.6	-62				10.6	-3
	10.6083	75				10.6083	-69				10.6083	-144				10.6083	-32				10.6083	-32				10.6083	-79				10.6083	-57				10.6083	-1
	10.6167	76				10.6167	-71				10.6167	-141				10.6167	-33				10.6167	-33				10.6167	-80				10.6167	-52				10.6167	-3
	10.625	75				10.625	-73				10.625	-142				10.625	-34				10.625	-32				10.625	-82				10.625	-50				10.625	-9
	10.6333	74				10.6333	-75				10.6333	-147				10.6333	-34				10.6333	-28				10.6333	-83				10.6333	-52				10.6333	-17
	10.6417	74				10.6417	-76				10.6417	-155				10.6417	-32				10.6417	-22				10.6417	-83				10.6417	-57				10.6417	-24
	10.65	75				10.65	-77				10.65	-164				10.65	-30				10.65	-14				10.65	-82				10.65	-64				10.65	-30
	10.6583	76				10.6583	-77				10.6583	-170				10.6583	-28				10.6583	-7				10.6583	-81				10.6583	-70				10.6583	-33
	10.6667	77				10.6667	-79				10.6667	-169				10.6667	-28				10.6667	-1				10.6667	-81				10.6667	-75				10.6667	-32
	10.675	79				10.675	-80				10.675	-162				10.675	-28				10.675	2				10.675	-81				10.675	-77				10.675	-30
	10.6833	81				10.6833	-83				10.6833	-152				10.6833	-29				10.6833	4				10.6833	-82				10.6833	-78				10.6833	-28
	10.6917	83				10.6917	-84				10.6917	-142				10.6917	-30				10.6917	6				10.6917	-83				10.6917	-76				10.6917	-24
	10.7	86				10.7	-84				10.7	-134				10.7	-33				10.7	10				10.7	-82				10.7	-73				10.7	-19
	10.7083	88				10.7083	-82				10.7083	-131				10.7083	-36				10.7083	13				10.7083	-79				10.7083	-71				10.7083	-13
	10.7167	91				10.7167	-79				10.7167	-132				10.7167	-38				10.7167	17				10.7167	-74				10.7167	-69				10.7167	-7
	10.725	91				10.725	-76				10.725	-133				10.725	-40				10.725	21				10.725	-70				10.725	-67				10.725	-2
	10.7333	91				10.7333	-73				10.7333	-135				10.7333	-41				10.7333	26				10.7333	-69				10.7333	-65				10.7333	1
	10.7417	89				10.7417	-69				10.7417	-137				10.7417	-41				10.7417	32				10.7417	-71				10.7417	-64				10.7417	0
	10.75	86				10.75	-66				10.75	-141				10.75	-41				10.75	36				10.75	-75				10.75	-63				10.75	-4
	10.7583	81				10.7583	-64				10.7583	-146				10.7583	-41				10.7583	39				10.7583	-78				10.7583	-64				10.7583	-9
	10.7667	75				10.7667	-63				10.7667	-151				10.7667	-41				10.7667	39				10.7667	-78				10.7667	-67				10.7667	-13
	10.775	68				10.775	-63				10.775	-157				10.775	-40				10.775	37				10.775	-76				10.775	-70				10.775	-15
	10.7833	61				10.7833	-64				10.7833	-162				10.7833	-36				10.7833	33				10.7833	-72				10.7833	-73				10.7833	-15
	10.7917	55				10.7917	-65				10.7917	-164				10.7917	-29				10.7917	29				10.7917	-68				10.7917	-76				10.7917	-14
	10.8	51				10.8	-67				10.8	-165				10.8	-23				10.8	26				10.8	-63				10.8	-79				10.8	-12
	10.8083	50				10.8083	-69				10.8083	-162				10.8083	-18				10.8083	22				10.8083	-59				10.8083	-80				10.8083	-12
	10.8167	51				10.8167	-70				10.8167	-157				10.8167	-15				10.8167	18				10.8167	-57				10.8167	-79				10.8167	-14
	10.825	53				10.825	-71				10.825	-154				10.825	-12				10.825	12				10.825	-57				10.825	-77				10.825	-18
	10.8333	55				10.8333	-72				10.8333	-153				10.8333	-12				10.8333	7				10.8333	-60				10.8333	-74				10.8333	-24
	10.8417	53				10.8417	-75				10.8417	-154				10.8417	-12				10.8417	1				10.8417	-66				10.8417	-71				10.8417	-29
	10.85	49				10.85	-79				10.85	-157				10.85	-12				10.85	-4				10.85	-72				10.85	-70				10.85	-32
	10.8583	44				10.8583	-86				10.8583	-161				10.8583	-12				10.8583	-6				10.8583	-75				10.8583	-69				10.8583	-32
	10.8667	39				10.8667	-92				10.8667	-162				10.8667	-12				10.8667	-5				10.8667	-75				10.8667	-69				10.8667	-29
	10.875	35				10.875	-94				10.875	-161				10.875	-13				10.875	-1				10.875	-73				10.875	-70				10.875	-27
	10.8833	34				10.8833	-92				10.8833	-160				10.8833	-14				10.8833	6				10.8833	-69				10.8833	-71				10.8833	-26
	10.8917	34				10.8917	-87				10.8917	-158				10.8917	-14				10.8917	10				10.8917	-66				10.8917	-72				10.8917	-27
	10.9	34				10.9	-80				10.9	-157				10.9	-16				10.9	9				10.9	-67				10.9	-72				10.9	-29
	10.9083	33				10.9083	-74				10.9083	-158				10.9083	-18				10.9083	5				10.9083	-71				10.9083	-72				10.9083	-30
	10.9167	30				10.9167	-69				10.9167	-160				10.9167	-19				10.9167	0				10.9167	-75				10.9167	-71				10.9167	-30
	10.925	26				10.925	-68				10.925	-161				10.925	-21				10.925	-2				10.925	-77				10.925	-68				10.925	-29
	10.9333	23				10.9333	-67				10.9333	-161				10.9333	-22				10.9333	-1				10.9333	-78				10.9333	-64				10.9333	-27
	10.9417	21				10.9417	-68				10.9417	-160				10.9417	-22				10.9417	3				10.9417	-76				10.9417	-61				10.9417	-22
	10.95	21				10.95	-68				10.95	-160				10.95	-22				10.95	7				10.95	-73				10.95	-60				10.95	-16
	10.9583	21				10.9583	-67				10.9583	-162				10.9583	-22				10.9583	7				10.9583	-72				10.9583	-59				10.9583	-9
	10.9667	22				10.9667	-66				10.9667	-164				10.9667	-22				10.9667	5				10.9667	-72				10.9667	-59				10.9667	-2
	10.975	23				10.975	-66				10.975	-166				10.975	-23				10.975	2				10.975	-74				10.975	-60				10.975	2
	10.9833	24				10.9833	-67				10.9833	-167				10.9833	-22				10.9833	-2				10.9833	-76				10.9833	-62				10.9833	3
	10.9917	23				10.9917	-68				10.9917	-166				10.9917	-21				10.9917	-5				10.9917	-78				10.9917	-64				10.9917	3
	11	21				11	-69				11	-162				11	-19				11	-7				11	-78				11	-67				11	2
	11.0083	17				11.0083	-69				11.0083	-159				11.0083	-19				11.0083	-9				11.0083	-74				11.0083	-69				11.0083	0
	11.0167	12				11.0167	-66				11.0167	-155				11.0167	-20				11.0167	-12				11.0167	-68				11.0167	-71				11.0167	-5
	11.025	6				11.025	-62				11.025	-150				11.025	-25				11.025	-15				11.025	-61				11.025	-72				11.025	-13
	11.0333	2				11.0333	-60				11.0333	-143				11.0333	-31				11.0333	-18				11.0333	-56				11.0333	-71				11.0333	-22
	11.0417	0				11.0417	-60				11.0417	-136				11.0417	-36				11.0417	-20				11.0417	-52				11.0417	-71				11.0417	-31
	11.05	0				11.05	-62				11.05	-129				11.05	-39				11.05	-21				11.05	-51				11.05	-72				11.05	-38
	11.0583	4				11.0583	-66				11.0583	-125				11.0583	-40				11.0583	-22				11.0583	-52				11.0583	-74				11.0583	-39
	11.0667	9				11.0667	-69				11.0667	-124				11.0667	-40				11.0667	-21				11.0667	-55				11.0667	-75				11.0667	-35
	11.075	12				11.075	-71				11.075	-129				11.075	-40				11.075	-20				11.075	-60				11.075	-73				11.075	-29
	11.0833	14				11.0833	-72				11.0833	-135				11.0833	-41				11.0833	-17				11.0833	-65				11.0833	-68				11.0833	-23
	11.0917	13				11.0917	-72				11.0917	-141				11.0917	-44				11.0917	-15				11.0917	-70				11.0917	-61				11.0917	-19
	11.1	10				11.1	-72				11.1	-145				11.1	-47				11.1	-13				11.1	-73				11.1	-54				11.1	-17
	11.1083	7				11.1083	-71				11.1083	-147				11.1083	-48				11.1083	-10				11.1083	-75				11.1083	-49				11.1083	-17
	11.1167	4				11.1167	-69				11.1167	-147				11.1167	-47				11.1167	-8				11.1167	-78				11.1167	-45				11.1167	-18
	11.125	2				11.125	-69				11.125	-149				11.125	-40				11.125	-7				11.125	-82				11.125	-42				11.125	-20
	11.1333	2				11.1333	-72				11.1333	-155				11.1333	-32				11.1333	-8				11.1333	-86				11.1333	-40				11.1333	-21
	11.1417	1				11.1417	-78				11.1417	-164				11.1417	-23				11.1417	-9				11.1417	-91				11.1417	-37				11.1417	-20
	11.15	0				11.15	-85				11.15	-176				11.15	-15				11.15	-11				11.15	-95				11.15	-35				11.15	-17
	11.1583	-1				11.1583	-90				11.1583	-185				11.1583	-8				11.1583	-12				11.1583	-96				11.1583	-33				11.1583	-13
	11.1667	-1				11.1667	-95				11.1667	-188				11.1667	-5				11.1667	-12				11.1667	-94				11.1667	-33				11.1667	-10
	11.175	-3				11.175	-98				11.175	-185				11.175	-5				11.175	-9				11.175	-92				11.175	-37				11.175	-9
	11.1833	-8				11.1833	-99				11.1833	-177				11.1833	-6				11.1833	-6				11.1833	-89				11.1833	-43				11.1833	-11
	11.1917	-12				11.1917	-99				11.1917	-168				11.1917	-8				11.1917	-1				11.1917	-87				11.1917	-50				11.1917	-14
	11.2	-16				11.2	-97				11.2	-161				11.2	-12				11.2	3				11.2	-82				11.2	-56				11.2	-18
	11.2083	-16				11.2083	-93				11.2083	-157				11.2083	-18				11.2083	5				11.2083	-78				11.2083	-59				11.2083	-21
	11.2167	-15				11.2167	-86				11.2167	-158				11.2167	-24				11.2167	5				11.2167	-75				11.2167	-60				11.2167	-24
	11.225	-12				11.225	-78				11.225	-160				11.225	-28				11.225	3				11.225	-72				11.225	-61				11.225	-24
	11.2333	-10				11.2333	-70				11.2333	-164				11.2333	-30				11.2333	2				11.2333	-71				11.2333	-64				11.2333	-24
	11.2417	-12				11.2417	-64				11.2417	-167				11.2417	-30				11.2417	3				11.2417	-72				11.2417	-69				11.2417	-23
	11.25	-17				11.25	-60				11.25	-169				11.25	-28				11.25	7				11.25	-73				11.25	-73				11.25	-23
	11.2583	-25				11.2583	-58				11.2583	-169				11.2583	-25				11.2583	11				11.2583	-75				11.2583	-77				11.2583	-24
	11.2667	-33				11.2667	-58				11.2667	-167				11.2667	-21				11.2667	13				11.2667	-77				11.2667	-77				11.2667	-27
	11.275	-38				11.275	-60				11.275	-164				11.275	-17				11.275	11				11.275	-79				11.275	-75				11.275	-29
	11.2833	-37				11.2833	-63				11.2833	-161				11.2833	-16				11.2833	7				11.2833	-82				11.2833	-70				11.2833	-28
	11.2917	-31				11.2917	-67				11.2917	-161				11.2917	-17				11.2917	3				11.2917	-85				11.2917	-64				11.2917	-25
	11.3	-20				11.3	-72				11.3	-164				11.3	-21				11.3	2				11.3	-88				11.3	-59				11.3	-21
	11.3083	-8				11.3083	-76				11.3083	-166				11.3083	-26				11.3083	3				11.3083	-88				11.3083	-56				11.3083	-16
	11.3167	-2				11.3167	-81				11.3167	-168				11.3167	-29				11.3167	6				11.3167	-86				11.3167	-54				11.3167	-11
	11.325	-2				11.325	-84				11.325	-167				11.325	-29				11.325	10				11.325	-83				11.325	-52				11.325	-7
	11.3333	-6				11.3333	-84				11.3333	-163				11.3333	-28				11.3333	12				11.3333	-78				11.3333	-50				11.3333	-4
	11.3417	-12				11.3417	-81				11.3417	-159				11.3417	-26				11.3417	14				11.3417	-73				11.3417	-48				11.3417	-2
	11.35	-18				11.35	-77				11.35	-157				11.35	-26				11.35	15				11.35	-69				11.35	-47				11.35	-2
	11.3583	-19				11.3583	-72				11.3583	-159				11.3583	-28				11.3583	15				11.3583	-66				11.3583	-48				11.3583	-5
	11.3667	-17				11.3667	-70				11.3667	-164				11.3667	-33				11.3667	15				11.3667	-66				11.3667	-51				11.3667	-9
	11.375	-12				11.375	-71				11.375	-169				11.375	-38				11.375	16				11.375	-67				11.375	-55				11.375	-11
	11.3833	-6				11.3833	-75				11.3833	-173				11.3833	-41				11.3833	18				11.3833	-69				11.3833	-58				11.3833	-10
	11.3917	-1				11.3917	-81				11.3917	-173				11.3917	-42				11.3917	22				11.3917	-73				11.3917	-58				11.3917	-7
	11.4	2				11.4	-86				11.4	-171				11.4	-42				11.4	27				11.4	-76				11.4	-58				11.4	-3
	11.4083	2				11.4083	-90				11.4083	-168				11.4083	-40				11.4083	29				11.4083	-79				11.4083	-57				11.4083	1
	11.4167	2				11.4167	-90				11.4167	-166				11.4167	-39				11.4167	28				11.4167	-81				11.4167	-58				11.4167	2
	11.425	3				11.425	-87				11.425	-165				11.425	-40				11.425	24				11.425	-80				11.425	-59				11.425	0
	11.4333	7				11.4333	-84				11.4333	-166				11.4333	-43				11.4333	20				11.4333	-78				11.4333	-60				11.4333	-2
	11.4417	13				11.4417	-82				11.4417	-168				11.4417	-45				11.4417	18				11.4417	-76				11.4417	-61				11.4417	-5
	11.45	18				11.45	-82				11.45	-169				11.45	-47				11.45	19				11.45	-73				11.45	-60				11.45	-7
	11.4583	20				11.4583	-86				11.4583	-172				11.4583	-49				11.4583	24				11.4583	-71				11.4583	-59				11.4583	-6
	11.4667	18				11.4667	-91				11.4667	-176				11.4667	-52				11.4667	30				11.4667	-70				11.4667	-57				11.4667	-5
	11.475	13				11.475	-96				11.475	-182				11.475	-53				11.475	34				11.475	-67				11.475	-53				11.475	-4
	11.4833	5				11.4833	-99				11.4833	-188				11.4833	-53				11.4833	37				11.4833	-62				11.4833	-50				11.4833	-4
	11.4917	-2				11.4917	-101				11.4917	-193				11.4917	-52				11.4917	40				11.4917	-58				11.4917	-46				11.4917	-5
	11.5	-6				11.5	-101				11.5	-195				11.5	-50				11.5	43				11.5	-57				11.5	-43				11.5	-8
	11.5083	-8				11.5083	-100				11.5083	-190				11.5083	-47				11.5083	46				11.5083	-59				11.5083	-40				11.5083	-10
	11.5167	-9				11.5167	-98				11.5167	-182				11.5167	-46				11.5167	49				11.5167	-64				11.5167	-39				11.5167	-11
	11.525	-10				11.525	-96				11.525	-172				11.525	-46				11.525	51				11.525	-70				11.525	-41				11.525	-10
	11.5333	-12				11.5333	-95				11.5333	-163				11.5333	-46				11.5333	53				11.5333	-74				11.5333	-44				11.5333	-6
	11.5417	-15				11.5417	-97				11.5417	-158				11.5417	-45				11.5417	53				11.5417	-75				11.5417	-49				11.5417	-1
	11.55	-16				11.55	-98				11.55	-157				11.55	-42				11.55	52				11.55	-72				11.55	-55				11.55	4
	11.5583	-15				11.5583	-99				11.5583	-160				11.5583	-41				11.5583	51				11.5583	-68				11.5583	-61				11.5583	7
	11.5667	-11				11.5667	-97				11.5667	-162				11.5667	-41				11.5667	51				11.5667	-63				11.5667	-65				11.5667	6
	11.575	-5				11.575	-95				11.575	-165				11.575	-42				11.575	51				11.575	-58				11.575	-65				11.575	0
	11.5833	4				11.5833	-92				11.5833	-168				11.5833	-43				11.5833	50				11.5833	-55				11.5833	-63				11.5833	-11
	11.5917	13				11.5917	-92				11.5917	-171				11.5917	-44				11.5917	49				11.5917	-53				11.5917	-57				11.5917	-22
	11.6	19				11.6	-93				11.6	-174				11.6	-42				11.6	45				11.6	-52				11.6	-51				11.6	-30
	11.6083	24				11.6083	-93				11.6083	-176				11.6083	-40				11.6083	42				11.6083	-52				11.6083	-45				11.6083	-33
	11.6167	26				11.6167	-92				11.6167	-177				11.6167	-37				11.6167	42				11.6167	-53				11.6167	-42				11.6167	-33
	11.625	25				11.625	-90				11.625	-178				11.625	-34				11.625	45				11.625	-54				11.625	-41				11.625	-30
	11.6333	23				11.6333	-90				11.6333	-179				11.6333	-31				11.6333	51				11.6333	-57				11.6333	-42				11.6333	-28
	11.6417	20				11.6417	-92				11.6417	-180				11.6417	-30				11.6417	59				11.6417	-63				11.6417	-45				11.6417	-28
	11.65	17				11.65	-94				11.65	-181				11.65	-29				11.65	67				11.65	-69				11.65	-46				11.65	-28
	11.6583	12				11.6583	-97				11.6583	-180				11.6583	-30				11.6583	73				11.6583	-74				11.6583	-46				11.6583	-27
	11.6667	7				11.6667	-98				11.6667	-178				11.6667	-33				11.6667	77				11.6667	-75				11.6667	-46				11.6667	-24
	11.675	4				11.675	-98				11.675	-176				11.675	-36				11.675	78				11.675	-73				11.675	-48				11.675	-19
	11.6833	3				11.6833	-95				11.6833	-175				11.6833	-38				11.6833	76				11.6833	-68				11.6833	-48				11.6833	-14
	11.6917	3				11.6917	-93				11.6917	-173				11.6917	-39				11.6917	75				11.6917	-62				11.6917	-47				11.6917	-10
	11.7	4				11.7	-90				11.7	-171				11.7	-39				11.7	77				11.7	-59				11.7	-45				11.7	-8
	11.7083	7				11.7083	-88				11.7083	-169				11.7083	-37				11.7083	81				11.7083	-59				11.7083	-42				11.7083	-7
	11.7167	11				11.7167	-86				11.7167	-168				11.7167	-37				11.7167	85				11.7167	-60				11.7167	-39				11.7167	-9
	11.725	16				11.725	-86				11.725	-168				11.725	-37				11.725	88				11.725	-63				11.725	-37				11.725	-10
	11.7333	21				11.7333	-86				11.7333	-172				11.7333	-37				11.7333	86				11.7333	-64				11.7333	-35				11.7333	-12
	11.7417	26				11.7417	-86				11.7417	-176				11.7417	-38				11.7417	79				11.7417	-63				11.7417	-36				11.7417	-12
	11.75	28				11.75	-84				11.75	-179				11.75	-37				11.75	73				11.75	-59				11.75	-39				11.75	-11
	11.7583	27				11.7583	-80				11.7583	-182				11.7583	-37				11.7583	69				11.7583	-52				11.7583	-43				11.7583	-9
	11.7667	22				11.7667	-73				11.7667	-183				11.7667	-38				11.7667	69				11.7667	-44				11.7667	-47				11.7667	-7
	11.775	16				11.775	-64				11.775	-183				11.775	-40				11.775	73				11.775	-37				11.775	-49				11.775	-5
	11.7833	9				11.7833	-55				11.7833	-182				11.7833	-41				11.7833	79				11.7833	-32				11.7833	-49				11.7833	-3
	11.7917	3				11.7917	-47				11.7917	-180				11.7917	-42				11.7917	86				11.7917	-29				11.7917	-46				11.7917	0
	11.8	0				11.8	-41				11.8	-178				11.8	-41				11.8	92				11.8	-30				11.8	-42				11.8	2
	11.8083	-1				11.8083	-40				11.8083	-177				11.8083	-38				11.8083	96				11.8083	-34				11.8083	-39				11.8083	5
	11.8167	2				11.8167	-44				11.8167	-179				11.8167	-33				11.8167	99				11.8167	-39				11.8167	-37				11.8167	7
	11.825	9				11.825	-51				11.825	-182				11.825	-28				11.825	101				11.825	-46				11.825	-37				11.825	6
	11.8333	17				11.8333	-58				11.8333	-182				11.8333	-24				11.8333	104				11.8333	-51				11.8333	-38				11.8333	4
	11.8417	25				11.8417	-65				11.8417	-179				11.8417	-22				11.8417	108				11.8417	-55				11.8417	-41				11.8417	0
	11.85	32				11.85	-71				11.85	-172				11.85	-23				11.85	112				11.85	-57				11.85	-44				11.85	-4
	11.8583	36				11.8583	-76				11.8583	-163				11.8583	-26				11.8583	115				11.8583	-58				11.8583	-48				11.8583	-7
	11.8667	36				11.8667	-80				11.8667	-154				11.8667	-31				11.8667	118				11.8667	-60				11.8667	-51				11.8667	-7
	11.875	34				11.875	-83				11.875	-148				11.875	-36				11.875	122				11.875	-61				11.875	-52				11.875	-7
	11.8833	30				11.8833	-85				11.8833	-145				11.8833	-41				11.8833	127				11.8833	-62				11.8833	-53				11.8833	-7
	11.8917	27				11.8917	-84				11.8917	-147				11.8917	-45				11.8917	133				11.8917	-62				11.8917	-54				11.8917	-8
	11.9	24				11.9	-82				11.9	-152				11.9	-46				11.9	140				11.9	-60				11.9	-55				11.9	-10
	11.9083	22				11.9083	-78				11.9083	-158				11.9083	-44				11.9083	146				11.9083	-56				11.9083	-54				11.9083	-14
	11.9167	21				11.9167	-75				11.9167	-165				11.9167	-42				11.9167	151				11.9167	-53				11.9167	-51				11.9167	-17
	11.925	22				11.925	-72				11.925	-168				11.925	-41				11.925	154				11.925	-51				11.925	-48				11.925	-20
	11.9333	27				11.9333	-70				11.9333	-166				11.9333	-41				11.9333	156				11.9333	-49				11.9333	-46				11.9333	-23
	11.9417	34				11.9417	-69				11.9417	-160				11.9417	-43				11.9417	159				11.9417	-45				11.9417	-45				11.9417	-24
	11.95	42				11.95	-70				11.95	-153				11.95	-45				11.95	162				11.95	-39				11.95	-45				11.95	-25
	11.9583	48				11.9583	-72				11.9583	-145				11.9583	-47				11.9583	165				11.9583	-34				11.9583	-46				11.9583	-27
	11.9667	52				11.9667	-75				11.9667	-142				11.9667	-51				11.9667	168				11.9667	-29				11.9667	-50				11.9667	-30
	11.975	52				11.975	-76				11.975	-144				11.975	-54				11.975	171				11.975	-27				11.975	-55				11.975	-33
	11.9833	50				11.9833	-76				11.9833	-148				11.9833	-56				11.9833	175				11.9833	-30				11.9833	-58				11.9833	-35
	11.9917	46				11.9917	-73				11.9917	-152				11.9917	-56				11.9917	180				11.9917	-34				11.9917	-58				11.9917	-34
	12	43				12	-69				12	-155				12	-53				12	185				12	-37				12	-57				12	-33
	12.0083	42				12.0083	-66				12.0083	-156				12.0083	-46				12.0083	188				12.0083	-38				12.0083	-54				12.0083	-31
	12.0167	44				12.0167	-65				12.0167	-155				12.0167	-39				12.0167	189				12.0167	-37				12.0167	-51				12.0167	-31
	12.025	49				12.025	-65				12.025	-156				12.025	-33				12.025	187				12.025	-34				12.025	-50				12.025	-30
	12.0333	54				12.0333	-66				12.0333	-158				12.0333	-28				12.0333	183				12.0333	-32				12.0333	-52				12.0333	-30
	12.0417	56				12.0417	-65				12.0417	-160				12.0417	-24				12.0417	180				12.0417	-32				12.0417	-52				12.0417	-28
	12.05	56				12.05	-63				12.05	-163				12.05	-23				12.05	180				12.05	-34				12.05	-50				12.05	-25
	12.0583	53				12.0583	-57				12.0583	-166				12.0583	-24				12.0583	183				12.0583	-38				12.0583	-47				12.0583	-23
	12.0667	50				12.0667	-52				12.0667	-167				12.0667	-28				12.0667	188				12.0667	-43				12.0667	-44				12.0667	-23
	12.075	48				12.075	-51				12.075	-167				12.075	-33				12.075	194				12.075	-48				12.075	-43				12.075	-23
	12.0833	49				12.0833	-52				12.0833	-165				12.0833	-38				12.0833	199				12.0833	-53				12.0833	-42				12.0833	-24
	12.0917	53				12.0917	-55				12.0917	-162				12.0917	-41				12.0917	203				12.0917	-58				12.0917	-41				12.0917	-25
	12.1	58				12.1	-59				12.1	-159				12.1	-44				12.1	207				12.1	-62				12.1	-38				12.1	-27
	12.1083	64				12.1083	-63				12.1083	-158				12.1083	-45				12.1083	210				12.1083	-64				12.1083	-35				12.1083	-27
	12.1167	68				12.1167	-68				12.1167	-159				12.1167	-44				12.1167	214				12.1167	-65				12.1167	-31				12.1167	-27
	12.125	71				12.125	-73				12.125	-162				12.125	-42				12.125	217				12.125	-65				12.125	-30				12.125	-24
	12.1333	72				12.1333	-79				12.1333	-166				12.1333	-40				12.1333	222				12.1333	-62				12.1333	-30				12.1333	-19
	12.1417	71				12.1417	-85				12.1417	-169				12.1417	-37				12.1417	227				12.1417	-57				12.1417	-30				12.1417	-15
	12.15	67				12.15	-89				12.15	-172				12.15	-35				12.15	232				12.15	-50				12.15	-29				12.15	-13
	12.1583	65				12.1583	-90				12.1583	-174				12.1583	-35				12.1583	238				12.1583	-44				12.1583	-27				12.1583	-13
	12.1667	63				12.1667	-87				12.1667	-174				12.1667	-36				12.1667	242				12.1667	-37				12.1667	-26				12.1667	-17
	12.175	63				12.175	-80				12.175	-172				12.175	-38				12.175	243				12.175	-33				12.175	-24				12.175	-20
	12.1833	67				12.1833	-71				12.1833	-168				12.1833	-38				12.1833	243				12.1833	-30				12.1833	-23				12.1833	-20
	12.1917	71				12.1917	-62				12.1917	-163				12.1917	-38				12.1917	242				12.1917	-29				12.1917	-23				12.1917	-20
	12.2	76				12.2	-54				12.2	-159				12.2	-36				12.2	243				12.2	-28				12.2	-24				12.2	-20
	12.2083	80				12.2083	-50				12.2083	-158				12.2083	-32				12.2083	245				12.2083	-26				12.2083	-24				12.2083	-21
	12.2167	83				12.2167	-51				12.2167	-159				12.2167	-30				12.2167	248				12.2167	-26				12.2167	-25				12.2167	-22
	12.225	86				12.225	-54				12.225	-161				12.225	-29				12.225	252				12.225	-29				12.225	-27				12.225	-22
	12.2333	88				12.2333	-58				12.2333	-161				12.2333	-31				12.2333	256				12.2333	-32				12.2333	-30				12.2333	-20
	12.2417	90				12.2417	-62				12.2417	-160				12.2417	-38				12.2417	261				12.2417	-36				12.2417	-34				12.2417	-17
	12.25	90				12.25	-64				12.25	-159				12.25	-47				12.25	265				12.25	-38				12.25	-36				12.25	-14
	12.2583	88				12.2583	-65				12.2583	-158				12.2583	-55				12.2583	268				12.2583	-39				12.2583	-38				12.2583	-13
	12.2667	85				12.2667	-66				12.2667	-160				12.2667	-59				12.2667	272				12.2667	-39				12.2667	-39				12.2667	-13
	12.275	85				12.275	-70				12.275	-164				12.275	-59				12.275	274				12.275	-37				12.275	-37				12.275	-14
	12.2833	88				12.2833	-74				12.2833	-167				12.2833	-54				12.2833	276				12.2833	-33				12.2833	-35				12.2833	-14
	12.2917	95				12.2917	-74				12.2917	-169				12.2917	-47				12.2917	277				12.2917	-28				12.2917	-33				12.2917	-14
	12.3	104				12.3	-70				12.3	-169				12.3	-41				12.3	280				12.3	-20				12.3	-31				12.3	-13
	12.3083	113				12.3083	-63				12.3083	-169				12.3083	-38				12.3083	282				12.3083	-12				12.3083	-30				12.3083	-13
	12.3167	119				12.3167	-56				12.3167	-169				12.3167	-37				12.3167	284				12.3167	-4				12.3167	-32				12.3167	-12
	12.325	121				12.325	-50				12.325	-169				12.325	-37				12.325	286				12.325	2				12.325	-35				12.325	-12
	12.3333	121				12.3333	-48				12.3333	-169				12.3333	-36				12.3333	289				12.3333	7				12.3333	-38				12.3333	-13
	12.3417	118				12.3417	-49				12.3417	-168				12.3417	-34				12.3417	292				12.3417	8				12.3417	-40				12.3417	-14
	12.35	115				12.35	-47				12.35	-167				12.35	-31				12.35	296				12.35	6				12.35	-39				12.35	-15
	12.3583	113				12.3583	-42				12.3583	-165				12.3583	-30				12.3583	301				12.3583	0				12.3583	-35				12.3583	-15
	12.3667	114				12.3667	-35				12.3667	-165				12.3667	-32				12.3667	305				12.3667	-9				12.3667	-29				12.3667	-15
	12.375	115				12.375	-30				12.375	-167				12.375	-35				12.375	308				12.375	-18				12.375	-23				12.375	-13
	12.3833	118				12.3833	-27				12.3833	-171				12.3833	-39				12.3833	309				12.3833	-23				12.3833	-21				12.3833	-11
	12.3917	120				12.3917	-29				12.3917	-175				12.3917	-42				12.3917	311				12.3917	-26				12.3917	-22				12.3917	-10
	12.4	121				12.4	-33				12.4	-178				12.4	-44				12.4	314				12.4	-25				12.4	-26				12.4	-9
	12.4083	122				12.4083	-38				12.4083	-179				12.4083	-46				12.4083	318				12.4083	-23				12.4083	-31				12.4083	-10
	12.4167	123				12.4167	-42				12.4167	-178				12.4167	-47				12.4167	325				12.4167	-22				12.4167	-37				12.4167	-12
	12.425	126				12.425	-46				12.425	-176				12.425	-49				12.425	331				12.425	-23				12.425	-39				12.425	-15
	12.4333	131				12.4333	-50				12.4333	-174				12.4333	-51				12.4333	337				12.4333	-23				12.4333	-37				12.4333	-19
	12.4417	139				12.4417	-52				12.4417	-171				12.4417	-51				12.4417	342				12.4417	-21				12.4417	-34				12.4417	-23
	12.45	149				12.45	-53				12.45	-169				12.45	-50				12.45	346				12.45	-17				12.45	-33				12.45	-27
	12.4583	161				12.4583	-52				12.4583	-166				12.4583	-49				12.4583	349				12.4583	-11				12.4583	-33				12.4583	-28
	12.4667	174				12.4667	-52				12.4667	-165				12.4667	-48				12.4667	351				12.4667	-5				12.4667	-35				12.4667	-28
	12.475	185				12.475	-54				12.475	-166				12.475	-46				12.475	353				12.475	0				12.475	-37				12.475	-27
	12.4833	193				12.4833	-57				12.4833	-167				12.4833	-45				12.4833	354				12.4833	3				12.4833	-38				12.4833	-23
	12.4917	198				12.4917	-59				12.4917	-167				12.4917	-42				12.4917	355				12.4917	5				12.4917	-37				12.4917	-21
	12.5	199				12.5	-57				12.5	-167				12.5	-38				12.5	353				12.5	4				12.5	-34				12.5	-19
	12.5083	196				12.5083	-54				12.5083	-165				12.5083	-34				12.5083	352				12.5083	1				12.5083	-32				12.5083	-18
	12.5167	194				12.5167	-49				12.5167	-162				12.5167	-31				12.5167	352				12.5167	-4				12.5167	-30				12.5167	-19
	12.525	193				12.525	-45				12.525	-158				12.525	-31				12.525	352				12.525	-9				12.525	-31				12.525	-20
	12.5333	192				12.5333	-43				12.5333	-155				12.5333	-34				12.5333	355				12.5333	-14				12.5333	-33				12.5333	-21
	12.5417	193				12.5417	-43				12.5417	-153				12.5417	-37				12.5417	359				12.5417	-17				12.5417	-36				12.5417	-20
	12.55	193				12.55	-45				12.55	-153				12.55	-39				12.55	364				12.55	-19				12.55	-39				12.55	-19
	12.5583	193				12.5583	-49				12.5583	-153				12.5583	-41				12.5583	369				12.5583	-20				12.5583	-41				12.5583	-17
	12.5667	193				12.5667	-52				12.5667	-153				12.5667	-41				12.5667	375				12.5667	-22				12.5667	-42				12.5667	-14
	12.575	194				12.575	-53				12.575	-152				12.575	-41				12.575	382				12.575	-22				12.575	-42				12.575	-12
	12.5833	199				12.5833	-53				12.5833	-151				12.5833	-41				12.5833	390				12.5833	-18				12.5833	-40				12.5833	-10
	12.5917	206				12.5917	-52				12.5917	-150				12.5917	-42				12.5917	399				12.5917	-11				12.5917	-38				12.5917	-10
	12.6	214				12.6	-51				12.6	-152				12.6	-43				12.6	409				12.6	-1				12.6	-34				12.6	-11
	12.6083	222				12.6083	-50				12.6083	-155				12.6083	-43				12.6083	420				12.6083	9				12.6083	-27				12.6083	-11
	12.6167	227				12.6167	-48				12.6167	-159				12.6167	-43				12.6167	431				12.6167	17				12.6167	-18				12.6167	-12
	12.625	227				12.625	-45				12.625	-160				12.625	-41				12.625	440				12.625	22				12.625	-11				12.625	-13
	12.6333	225				12.6333	-39				12.6333	-157				12.6333	-38				12.6333	447				12.6333	22				12.6333	-8				12.6333	-13
	12.6417	224				12.6417	-32				12.6417	-152				12.6417	-37				12.6417	450				12.6417	20				12.6417	-9				12.6417	-14
	12.65	224				12.65	-24				12.65	-145				12.65	-37				12.65	451				12.65	16				12.65	-15				12.65	-14
	12.6583	228				12.6583	-16				12.6583	-140				12.6583	-37				12.6583	451				12.6583	12				12.6583	-23				12.6583	-16
	12.6667	234				12.6667	-11				12.6667	-137				12.6667	-38				12.6667	450				12.6667	7				12.6667	-30				12.6667	-19
	12.675	240				12.675	-9				12.675	-137				12.675	-36				12.675	449				12.675	4				12.675	-35				12.675	-20
	12.6833	245				12.6833	-11				12.6833	-138				12.6833	-32				12.6833	448				12.6833	4				12.6833	-37				12.6833	-19
	12.6917	250				12.6917	-16				12.6917	-139				12.6917	-27				12.6917	446				12.6917	5				12.6917	-35				12.6917	-16
	12.7	257				12.7	-23				12.7	-138				12.7	-25				12.7	444				12.7	7				12.7	-31				12.7	-13
	12.7083	265				12.7083	-28				12.7083	-136				12.7083	-28				12.7083	444				12.7083	10				12.7083	-27				12.7083	-12
	12.7167	273				12.7167	-31				12.7167	-134				12.7167	-32				12.7167	446				12.7167	12				12.7167	-24				12.7167	-11
	12.725	281				12.725	-32				12.725	-132				12.725	-34				12.725	451				12.725	15				12.725	-22				12.725	-12
	12.7333	287				12.7333	-32				12.7333	-133				12.7333	-34				12.7333	458				12.7333	16				12.7333	-22				12.7333	-14
	12.7417	290				12.7417	-31				12.7417	-135				12.7417	-33				12.7417	466				12.7417	16				12.7417	-22				12.7417	-16
	12.75	291				12.75	-29				12.75	-134				12.75	-32				12.75	474				12.75	15				12.75	-19				12.75	-17
	12.7583	295				12.7583	-25				12.7583	-132				12.7583	-33				12.7583	482				12.7583	14				12.7583	-15				12.7583	-19
	12.7667	302				12.7667	-18				12.7667	-131				12.7667	-37				12.7667	491				12.7667	14				12.7667	-12				12.7667	-22
	12.775	311				12.775	-11				12.775	-131				12.775	-41				12.775	500				12.775	14				12.775	-10				12.775	-24
	12.7833	319				12.7833	-4				12.7833	-132				12.7833	-42				12.7833	508				12.7833	17				12.7833	-10				12.7833	-25
	12.7917	326				12.7917	0				12.7917	-134				12.7917	-41				12.7917	512				12.7917	19				12.7917	-9				12.7917	-24
	12.8	332				12.8	0				12.8	-136				12.8	-39				12.8	513				12.8	22				12.8	-8				12.8	-22
	12.8083	336				12.8083	-2				12.8083	-135				12.8083	-38				12.8083	513				12.8083	23				12.8083	-7				12.8083	-21
	12.8167	341				12.8167	-3				12.8167	-132				12.8167	-37				12.8167	513				12.8167	23				12.8167	-8				12.8167	-21
	12.825	346				12.825	-2				12.825	-130				12.825	-37				12.825	514				12.825	22				12.825	-8				12.825	-23
	12.8333	350				12.8333	1				12.8333	-129				12.8333	-38				12.8333	517				12.8333	21				12.8333	-8				12.8333	-26
	12.8417	354				12.8417	8				12.8417	-130				12.8417	-39				12.8417	521				12.8417	19				12.8417	-7				12.8417	-30
	12.85	357				12.85	13				12.85	-133				12.85	-40				12.85	527				12.85	17				12.85	-5				12.85	-33
	12.8583	359				12.8583	15				12.8583	-137				12.8583	-39				12.8583	533				12.8583	16				12.8583	-5				12.8583	-36
	12.8667	362				12.8667	13				12.8667	-139				12.8667	-38				12.8667	539				12.8667	15				12.8667	-6				12.8667	-37
	12.875	366				12.875	9				12.875	-139				12.875	-37				12.875	546				12.875	16				12.875	-9				12.875	-37
	12.8833	371				12.8833	3				12.8833	-138				12.8833	-36				12.8833	552				12.8833	17				12.8833	-12				12.8833	-35
	12.8917	376				12.8917	-1				12.8917	-135				12.8917	-35				12.8917	557				12.8917	18				12.8917	-13				12.8917	-33
	12.9	382				12.9	-3				12.9	-132				12.9	-35				12.9	561				12.9	21				12.9	-12				12.9	-31
	12.9083	387				12.9083	-4				12.9083	-128				12.9083	-35				12.9083	565				12.9083	23				12.9083	-8				12.9083	-30
	12.9167	391				12.9167	-4				12.9167	-124				12.9167	-36				12.9167	570				12.9167	25				12.9167	-4				12.9167	-30
	12.925	394				12.925	-4				12.925	-122				12.925	-35				12.925	575				12.925	26				12.925	-1				12.925	-32
	12.9333	395				12.9333	-5				12.9333	-121				12.9333	-34				12.9333	579				12.9333	25				12.9333	-2				12.9333	-33
	12.9417	398				12.9417	-6				12.9417	-122				12.9417	-31				12.9417	582				12.9417	24				12.9417	-4				12.9417	-29
	12.95	403				12.95	-6				12.95	-122				12.95	-29				12.95	584				12.95	25				12.95	-8				12.95	-24
	12.9583	411				12.9583	-4				12.9583	-121				12.9583	-29				12.9583	583				12.9583	27				12.9583	-11				12.9583	-17
	12.9667	422				12.9667	-1				12.9667	-120				12.9667	-33				12.9667	582				12.9667	30				12.9667	-13				12.9667	-9
	12.975	433				12.975	2				12.975	-117				12.975	-39				12.975	581				12.975	33				12.975	-12				12.975	-3
	12.9833	442				12.9833	4				12.9833	-116				12.9833	-48				12.9833	582				12.9833	38				12.9833	-10				12.9833	1
	12.9917	449				12.9917	7				12.9917	-118				12.9917	-56				12.9917	584				12.9917	43				12.9917	-6				12.9917	4
	13	456				13	10				13	-120				13	-61				13	587				13	47				13	-2				13	6
	13.0083	462				13.0083	14				13.0083	-124				13.0083	-62				13.0083	589				13.0083	49				13.0083	3				13.0083	6
	13.0167	468				13.0167	18				13.0167	-127				13.0167	-60				13.0167	592				13.0167	50				13.0167	7				13.0167	3
	13.025	473				13.025	21				13.025	-130				13.025	-55				13.025	599				13.025	48				13.025	9				13.025	-3
	13.0333	478				13.0333	22				13.0333	-133				13.0333	-50				13.0333	609				13.0333	45				13.0333	10				13.0333	-8
	13.0417	484				13.0417	22				13.0417	-134				13.0417	-45				13.0417	621				13.0417	41				13.0417	9				13.0417	-11
	13.05	492				13.05	21				13.05	-134				13.05	-42				13.05	632				13.05	38				13.05	6				13.05	-13
	13.0583	504				13.0583	20				13.0583	-133				13.0583	-41				13.0583	641				13.0583	32				13.0583	3				13.0583	-12
	13.0667	517				13.0667	21				13.0667	-130				13.0667	-44				13.0667	644				13.0667	26				13.0667	0				13.0667	-11
	13.075	528				13.075	21				13.075	-127				13.075	-47				13.075	642				13.075	19				13.075	-3				13.075	-10
	13.0833	537				13.0833	20				13.0833	-124				13.0833	-50				13.0833	635				13.0833	13				13.0833	-4				13.0833	-11
	13.0917	544				13.0917	19				13.0917	-124				13.0917	-52				13.0917	628				13.0917	9				13.0917	-4				13.0917	-10
	13.1	550				13.1	19				13.1	-127				13.1	-53				13.1	623				13.1	9				13.1	-4				13.1	-6
	13.1083	557				13.1083	20				13.1083	-129				13.1083	-53				13.1083	620				13.1083	12				13.1083	-5				13.1083	0
	13.1167	567				13.1167	21				13.1167	-130				13.1167	-52				13.1167	621				13.1167	16				13.1167	-6				13.1167	4
	13.125	580				13.125	23				13.125	-131				13.125	-51				13.125	624				13.125	20				13.125	-8				13.125	5
	13.1333	592				13.1333	26				13.1333	-131				13.1333	-50				13.1333	630				13.1333	22				13.1333	-11				13.1333	4
	13.1417	600				13.1417	29				13.1417	-131				13.1417	-47				13.1417	636				13.1417	21				13.1417	-13				13.1417	1
	13.15	605				13.15	32				13.15	-130				13.15	-43				13.15	643				13.15	20				13.15	-14				13.15	-3
	13.1583	608				13.1583	35				13.1583	-127				13.1583	-39				13.1583	650				13.1583	19				13.1583	-13				13.1583	-7
	13.1667	610				13.1667	38				13.1667	-122				13.1667	-38				13.1667	656				13.1667	20				13.1667	-14				13.1667	-10
	13.175	615				13.175	41				13.175	-115				13.175	-38				13.175	660				13.175	22				13.175	-15				13.175	-14
	13.1833	624				13.1833	44				13.1833	-109				13.1833	-39				13.1833	664				13.1833	23				13.1833	-17				13.1833	-19
	13.1917	635				13.1917	45				13.1917	-106				13.1917	-42				13.1917	666				13.1917	25				13.1917	-19				13.1917	-23
	13.2	648				13.2	44				13.2	-105				13.2	-45				13.2	668				13.2	27				13.2	-20				13.2	-24
	13.2083	659				13.2083	42				13.2083	-106				13.2083	-48				13.2083	669				13.2083	28				13.2083	-19				13.2083	-23
	13.2167	669				13.2167	42				13.2167	-108				13.2167	-50				13.2167	669				13.2167	28				13.2167	-16				13.2167	-20
	13.225	677				13.225	43				13.225	-110				13.225	-50				13.225	669				13.225	28				13.225	-12				13.225	-17
	13.2333	682				13.2333	44				13.2333	-112				13.2333	-48				13.2333	673				13.2333	28				13.2333	-9				13.2333	-13
	13.2417	686				13.2417	45				13.2417	-113				13.2417	-45				13.2417	679				13.2417	30				13.2417	-6				13.2417	-10
	13.25	690				13.25	43				13.25	-114				13.25	-42				13.25	687				13.25	35				13.25	-4				13.25	-9
	13.2583	695				13.2583	40				13.2583	-114				13.2583	-40				13.2583	697				13.2583	42				13.2583	-3				13.2583	-9
	13.2667	703				13.2667	35				13.2667	-111				13.2667	-38				13.2667	705				13.2667	50				13.2667	-4				13.2667	-11
	13.275	713				13.275	31				13.275	-106				13.275	-37				13.275	710				13.275	56				13.275	-7				13.275	-15
	13.2833	728				13.2833	29				13.2833	-100				13.2833	-37				13.2833	713				13.2833	60				13.2833	-9				13.2833	-21
	13.2917	742				13.2917	27				13.2917	-92				13.2917	-38				13.2917	717				13.2917	61				13.2917	-11				13.2917	-26
	13.3	756				13.3	28				13.3	-85				13.3	-40				13.3	724				13.3	60				13.3	-10				13.3	-29
	13.3083	769				13.3083	30				13.3083	-82				13.3083	-41				13.3083	732				13.3083	57				13.3083	-8				13.3083	-29
	13.3167	780				13.3167	35				13.3167	-83				13.3167	-42				13.3167	743				13.3167	53				13.3167	-4				13.3167	-27
	13.325	792				13.325	42				13.325	-86				13.325	-40				13.325	754				13.325	50				13.325	1				13.325	-24
	13.3333	804				13.3333	49				13.3333	-89				13.3333	-37				13.3333	765				13.3333	48				13.3333	6				13.3333	-21
	13.3417	819				13.3417	56				13.3417	-91				13.3417	-36				13.3417	776				13.3417	49				13.3417	10				13.3417	-19
	13.35	834				13.35	62				13.35	-91				13.35	-38				13.35	787				13.35	52				13.35	13				13.35	-16
	13.3583	848				13.3583	65				13.3583	-89				13.3583	-42				13.3583	797				13.3583	57				13.3583	16				13.3583	-10
	13.3667	862				13.3667	68				13.3667	-87				13.3667	-47				13.3667	808				13.3667	61				13.3667	19				13.3667	-3
	13.375	876				13.375	70				13.375	-85				13.375	-51				13.375	820				13.375	65				13.375	24				13.375	2
	13.3833	892				13.3833	73				13.3833	-84				13.3833	-53				13.3833	833				13.3833	66				13.3833	28				13.3833	5
	13.3917	908				13.3917	77				13.3917	-85				13.3917	-53				13.3917	846				13.3917	66				13.3917	31				13.3917	4
	13.4	926				13.4	82				13.4	-88				13.4	-53				13.4	858				13.4	66				13.4	31				13.4	1
	13.4083	944				13.4083	87				13.4083	-94				13.4083	-52				13.4083	867				13.4083	69				13.4083	27				13.4083	-2
	13.4167	963				13.4167	92				13.4167	-99				13.4167	-48				13.4167	876				13.4167	72				13.4167	20				13.4167	-5
	13.425	984				13.425	98				13.425	-100				13.425	-40				13.425	885				13.425	75				13.425	13				13.425	-4
	13.4333	1007				13.4333	103				13.4333	-95				13.4333	-31				13.4333	898				13.4333	77				13.4333	7				13.4333	-3
	13.4417	1033				13.4417	109				13.4417	-87				13.4417	-24				13.4417	915				13.4417	77				13.4417	5				13.4417	-1
	13.45	1060				13.45	114				13.45	-77				13.45	-21				13.45	934				13.45	76				13.45	6				13.45	2
	13.4583	1091				13.4583	117				13.4583	-68				13.4583	-22				13.4583	956				13.4583	76				13.4583	10				13.4583	3
	13.4667	1122				13.4667	120				13.4667	-63				13.4667	-27				13.4667	975				13.4667	77				13.4667	13				13.4667	3
	13.475	1154				13.475	122				13.475	-62				13.475	-34				13.475	992				13.475	81				13.475	16				13.475	2
	13.4833	1186				13.4833	122				13.4833	-64				13.4833	-39				13.4833	1006				13.4833	86				13.4833	19				13.4833	-1
	13.4917	1215				13.4917	124				13.4917	-66				13.4917	-42				13.4917	1020				13.4917	92				13.4917	21				13.4917	-4
	13.5	1243				13.5	126				13.5	-68				13.5	-42				13.5	1035				13.5	101				13.5	24				13.5	-7
	13.5083	1271				13.5083	130				13.5083	-70				13.5083	-39				13.5083	1051				13.5083	110				13.5083	28				13.5083	-10
	13.5167	1301				13.5167	137				13.5167	-71				13.5167	-36				13.5167	1069				13.5167	118				13.5167	33				13.5167	-13
	13.525	1334				13.525	144				13.525	-71				13.525	-34				13.525	1086				13.525	124				13.525	36				13.525	-15
	13.5333	1368				13.5333	152				13.5333	-71				13.5333	-34				13.5333	1104				13.5333	128				13.5333	38				13.5333	-15
	13.5417	1402				13.5417	159				13.5417	-70				13.5417	-36				13.5417	1120				13.5417	129				13.5417	38				13.5417	-13
	13.55	1438				13.55	165				13.55	-66				13.55	-38				13.55	1138				13.55	129				13.55	37				13.55	-10
	13.5583	1476				13.5583	170				13.5583	-60				13.5583	-40				13.5583	1158				13.5583	131				13.5583	37				13.5583	-9
	13.5667	1517				13.5667	175				13.5667	-52				13.5667	-41				13.5667	1179				13.5667	137				13.5667	38				13.5667	-9
	13.575	1559				13.575	181				13.575	-43				13.575	-40				13.575	1203				13.575	144				13.575	40				13.575	-11
	13.5833	1605				13.5833	189				13.5833	-36				13.5833	-38				13.5833	1227				13.5833	152				13.5833	43				13.5833	-15
	13.5917	1651				13.5917	199				13.5917	-33				13.5917	-35				13.5917	1249				13.5917	158				13.5917	46				13.5917	-19
	13.6	1696				13.6	211				13.6	-32				13.6	-32				13.6	1269				13.6	161				13.6	50				13.6	-21
	13.6083	1741				13.6083	221				13.6083	-32				13.6083	-30				13.6083	1288				13.6083	161				13.6083	54				13.6083	-23
	13.6167	1786				13.6167	229				13.6167	-32				13.6167	-29				13.6167	1309				13.6167	159				13.6167	59				13.6167	-25
	13.625	1832				13.625	234				13.625	-29				13.625	-30				13.625	1331				13.625	157				13.625	62				13.625	-27
	13.6333	1876				13.6333	237				13.6333	-22				13.6333	-31				13.6333	1354				13.6333	155				13.6333	64				13.6333	-29
	13.6417	1918				13.6417	238				13.6417	-14				13.6417	-35				13.6417	1377				13.6417	157				13.6417	66				13.6417	-29
	13.65	1960				13.65	240				13.65	-4				13.65	-39				13.65	1397				13.65	161				13.65	69				13.65	-28
	13.6583	2001				13.6583	246				13.6583	5				13.6583	-43				13.6583	1416				13.6583	168				13.6583	74				13.6583	-26
	13.6667	2044				13.6667	255				13.6667	12				13.6667	-47				13.6667	1432				13.6667	176				13.6667	81				13.6667	-23
	13.675	2088				13.675	266				13.675	17				13.675	-49				13.675	1446				13.675	183				13.675	89				13.675	-19
	13.6833	2136				13.6833	279				13.6833	19				13.6833	-48				13.6833	1459				13.6833	188				13.6833	92				13.6833	-15
	13.6917	2185				13.6917	292				13.6917	20				13.6917	-45				13.6917	1472				13.6917	192				13.6917	91				13.6917	-11
	13.7	2236				13.7	305				13.7	20				13.7	-41				13.7	1486				13.7	195				13.7	87				13.7	-8
	13.7083	2288				13.7083	317				13.7083	20				13.7083	-39				13.7083	1501				13.7083	196				13.7083	82				13.7083	-5
	13.7167	2338				13.7167	328				13.7167	20				13.7167	-40				13.7167	1520				13.7167	197				13.7167	78				13.7167	-5
	13.725	2388				13.725	337				13.725	21				13.725	-41				13.725	1540				13.725	199				13.725	78				13.725	-7
	13.7333	2433				13.7333	346				13.7333	21				13.7333	-43				13.7333	1560				13.7333	202				13.7333	82				13.7333	-11
	13.7417	2475				13.7417	353				13.7417	23				13.7417	-43				13.7417	1579				13.7417	207				13.7417	88				13.7417	-15
	13.75	2514				13.75	357				13.75	26				13.75	-40				13.75	1593				13.75	213				13.75	94				13.75	-16
	13.7583	2551				13.7583	358				13.7583	30				13.7583	-37				13.7583	1605				13.7583	218				13.7583	99				13.7583	-16
	13.7667	2586				13.7667	357				13.7667	37				13.7667	-36				13.7667	1616				13.7667	219				13.7667	101				13.7667	-14
	13.775	2619				13.775	354				13.775	47				13.775	-38				13.775	1628				13.775	217				13.775	100				13.775	-12
	13.7833	2651				13.7833	351				13.7833	58				13.7833	-43				13.7833	1640				13.7833	211				13.7833	97				13.7833	-12
	13.7917	2681				13.7917	352				13.7917	70				13.7917	-48				13.7917	1653				13.7917	205				13.7917	92				13.7917	-14
	13.8	2711				13.8	356				13.8	80				13.8	-51				13.8	1665				13.8	204				13.8	87				13.8	-18
	13.8083	2741				13.8083	363				13.8083	85				13.8083	-51				13.8083	1675				13.8083	209				13.8083	82				13.8083	-21
	13.8167	2773				13.8167	372				13.8167	86				13.8167	-49				13.8167	1683				13.8167	216				13.8167	79				13.8167	-23
	13.825	2807				13.825	382				13.825	86				13.825	-45				13.825	1689				13.825	225				13.825	80				13.825	-21
	13.8333	2842				13.8333	391				13.8333	86				13.8333	-41				13.8333	1694				13.8333	231				13.8333	84				13.8333	-17
	13.8417	2876				13.8417	398				13.8417	85				13.8417	-37				13.8417	1699				13.8417	233				13.8417	90				13.8417	-12
	13.85	2909				13.85	403				13.85	83				13.85	-34				13.85	1702				13.85	232				13.85	98				13.85	-8
	13.8583	2939				13.8583	406				13.8583	81				13.8583	-31				13.8583	1703				13.8583	230				13.8583	104				13.8583	-6
	13.8667	2969				13.8667	409				13.8667	78				13.8667	-27				13.8667	1701				13.8667	227				13.8667	104				13.8667	-8
	13.875	2997				13.875	413				13.875	74				13.875	-25				13.875	1698				13.875	224				13.875	100				13.875	-10
	13.8833	3025				13.8833	418				13.8833	70				13.8833	-25				13.8833	1693				13.8833	220				13.8833	94				13.8833	-11
	13.8917	3051				13.8917	423				13.8917	65				13.8917	-27				13.8917	1692				13.8917	219				13.8917	87				13.8917	-8
	13.9	3075				13.9	426				13.9	61				13.9	-30				13.9	1694				13.9	220				13.9	82				13.9	-2
	13.9083	3096				13.9083	428				13.9083	57				13.9083	-32				13.9083	1699				13.9083	223				13.9083	80				13.9083	4
	13.9167	3112				13.9167	428				13.9167	56				13.9167	-33				13.9167	1705				13.9167	227				13.9167	80				13.9167	6
	13.925	3126				13.925	427				13.925	58				13.925	-33				13.925	1712				13.925	230				13.925	83				13.925	3
	13.9333	3137				13.9333	426				13.9333	64				13.9333	-31				13.9333	1717				13.9333	230				13.9333	86				13.9333	-4
	13.9417	3147				13.9417	426				13.9417	71				13.9417	-29				13.9417	1721				13.9417	225				13.9417	90				13.9417	-14
	13.95	3155				13.95	427				13.95	76				13.95	-26				13.95	1723				13.95	218				13.95	95				13.95	-23
	13.9583	3164				13.9583	431				13.9583	79				13.9583	-24				13.9583	1725				13.9583	211				13.9583	99				13.9583	-27
	13.9667	3174				13.9667	436				13.9667	80				13.9667	-23				13.9667	1724				13.9667	207				13.9667	102				13.9667	-27
	13.975	3182				13.975	440				13.975	77				13.975	-22				13.975	1719				13.975	205				13.975	102				13.975	-22
	13.9833	3189				13.9833	443				13.9833	74				13.9833	-23				13.9833	1710				13.9833	206				13.9833	101				13.9833	-15
	13.9917	3195				13.9917	442				13.9917	71				13.9917	-25				13.9917	1700				13.9917	208				13.9917	98				13.9917	-7
	14	3202				14	437				14	67				14	-27				14	1689				14	212				14	94				14	-3
	14.0083	3210				14.0083	433				14.0083	62				14.0083	-28				14.0083	1679				14.0083	217				14.0083	91				14.0083	-1
	14.0167	3217				14.0167	432				14.0167	56				14.0167	-30				14.0167	1674				14.0167	221				14.0167	90				14.0167	0
	14.025	3224				14.025	435				14.025	50				14.025	-35				14.025	1671				14.025	224				14.025	89				14.025	2
	14.0333	3230				14.0333	440				14.0333	44				14.0333	-41				14.0333	1670				14.0333	225				14.0333	89				14.0333	4
	14.0417	3237				14.0417	444				14.0417	38				14.0417	-45				14.0417	1668				14.0417	225				14.0417	89				14.0417	7
	14.05	3244				14.05	446				14.05	33				14.05	-46				14.05	1664				14.05	223				14.05	88				14.05	9
	14.0583	3252				14.0583	446				14.0583	29				14.0583	-45				14.0583	1660				14.0583	219				14.0583	85				14.0583	10
	14.0667	3261				14.0667	442				14.0667	28				14.0667	-43				14.0667	1655				14.0667	214				14.0667	82				14.0667	9
	14.075	3270				14.075	436				14.075	30				14.075	-41				14.075	1653				14.075	209				14.075	80				14.075	5
	14.0833	3280				14.0833	429				14.0833	35				14.0833	-40				14.0833	1653				14.0833	207				14.0833	79				14.0833	-1
	14.0917	3290				14.0917	423				14.0917	41				14.0917	-39				14.0917	1654				14.0917	208				14.0917	77				14.0917	-6
	14.1	3300				14.1	417				14.1	46				14.1	-38				14.1	1657				14.1	211				14.1	76				14.1	-9
	14.1083	3311				14.1083	412				14.1083	47				14.1083	-34				14.1083	1658				14.1083	215				14.1083	75				14.1083	-10
	14.1167	3323				14.1167	407				14.1167	43				14.1167	-31				14.1167	1657				14.1167	217				14.1167	75				14.1167	-10
	14.125	3336				14.125	401				14.125	38				14.125	-28				14.125	1655				14.125	218				14.125	76				14.125	-10
	14.1333	3348				14.1333	395				14.1333	31				14.1333	-26				14.1333	1654				14.1333	217				14.1333	78				14.1333	-9
	14.1417	3360				14.1417	390				14.1417	26				14.1417	-24				14.1417	1656				14.1417	216				14.1417	79				14.1417	-9
	14.15	3372				14.15	388				14.15	25				14.15	-22				14.15	1662				14.15	214				14.15	79				14.15	-11
	14.1583	3383				14.1583	391				14.1583	27				14.1583	-20				14.1583	1669				14.1583	213				14.1583	77				14.1583	-12
	14.1667	3395				14.1667	395				14.1667	29				14.1667	-19				14.1667	1675				14.1667	211				14.1667	74				14.1667	-13
	14.175	3412				14.175	397				14.175	31				14.175	-19				14.175	1676				14.175	210				14.175	71				14.175	-14
	14.1833	3433				14.1833	397				14.1833	32				14.1833	-20				14.1833	1675				14.1833	210				14.1833	67				14.1833	-16
	14.1917	3457				14.1917	394				14.1917	32				14.1917	-21				14.1917	1676				14.1917	211				14.1917	62				14.1917	-16
	14.2	3484				14.2	389				14.2	31				14.2	-21				14.2	1680				14.2	210				14.2	57				14.2	-14
	14.2083	3515				14.2083	384				14.2083	31				14.2083	-19				14.2083	1687				14.2083	208				14.2083	51				14.2083	-10
	14.2167	3547				14.2167	382				14.2167	33				14.2167	-19				14.2167	1698				14.2167	208				14.2167	46				14.2167	-6
	14.225	3582				14.225	382				14.225	35				14.225	-20				14.225	1709				14.225	209				14.225	42				14.225	-1
	14.2333	3619				14.2333	385				14.2333	38				14.2333	-23				14.2333	1719				14.2333	212				14.2333	41				14.2333	3
	14.2417	3662				14.2417	389				14.2417	42				14.2417	-27				14.2417	1729				14.2417	216				14.2417	43				14.2417	6
	14.25	3706				14.25	395				14.25	48				14.25	-32				14.25	1742				14.25	221				14.25	46				14.25	9
	14.2583	3751				14.2583	404				14.2583	56				14.2583	-37				14.2583	1758				14.2583	223				14.2583	51				14.2583	12
	14.2667	3797				14.2667	414				14.2667	63				14.2667	-41				14.2667	1779				14.2667	223				14.2667	57				14.2667	14
	14.275	3843				14.275	425				14.275	71				14.275	-45				14.275	1803				14.275	224				14.275	64				14.275	15
	14.2833	3891				14.2833	435				14.2833	78				14.2833	-48				14.2833	1828				14.2833	228				14.2833	71				14.2833	14
	14.2917	3941				14.2917	441				14.2917	82				14.2917	-50				14.2917	1852				14.2917	234				14.2917	75				14.2917	11
	14.3	3997				14.3	445				14.3	85				14.3	-50				14.3	1876				14.3	240				14.3	79				14.3	6
	14.3083	4057				14.3083	447				14.3083	87				14.3083	-48				14.3083	1900				14.3083	244				14.3083	82				14.3083	1
	14.3167	4121				14.3167	450				14.3167	87				14.3167	-46				14.3167	1927				14.3167	246				14.3167	85				14.3167	-1
	14.325	4190				14.325	454				14.325	88				14.325	-41				14.325	1955				14.325	247				14.325	89				14.325	0
	14.3333	4260				14.3333	458				14.3333	90				14.3333	-36				14.3333	1988				14.3333	248				14.3333	93				14.3333	1
	14.3417	4333				14.3417	464				14.3417	96				14.3417	-30				14.3417	2024				14.3417	250				14.3417	94				14.3417	-1
	14.35	4409				14.35	471				14.35	103				14.35	-23				14.35	2062				14.35	254				14.35	92				14.35	-5
	14.3583	4489				14.3583	482				14.3583	112				14.3583	-19				14.3583	2103				14.3583	259				14.3583	90				14.3583	-9
	14.3667	4573				14.3667	496				14.3667	121				14.3667	-17				14.3667	2144				14.3667	266				14.3667	90				14.3667	-13
	14.375	4656				14.375	512				14.375	130				14.375	-19				14.375	2185				14.375	272				14.375	94				14.375	-14
	14.3833	4745				14.3833	529				14.3833	139				14.3833	-21				14.3833	2227				14.3833	278				14.3833	102				14.3833	-13
	14.3917	4840				14.3917	546				14.3917	148				14.3917	-23				14.3917	2271				14.3917	282				14.3917	113				14.3917	-11
	14.4	4935				14.4	562				14.4	156				14.4	-24				14.4	2319				14.4	286				14.4	124				14.4	-10
	14.4083	5026				14.4083	578				14.4083	163				14.4083	-22				14.4083	2370				14.4083	291				14.4083	133				14.4083	-10
	14.4167	5119				14.4167	596				14.4167	170				14.4167	-19				14.4167	2425				14.4167	300				14.4167	140				14.4167	-11
	14.425	5225				14.425	613				14.425	178				14.425	-18				14.425	2482				14.425	314				14.425	145				14.425	-12
	14.4333	5337				14.4333	630				14.4333	186				14.4333	-20				14.4333	2542				14.4333	329				14.4333	148				14.4333	-13
	14.4417	5447				14.4417	646				14.4417	195				14.4417	-24				14.4417	2605				14.4417	344				14.4417	150				14.4417	-15
	14.45	5549				14.45	660				14.45	203				14.45	-29				14.45	2669				14.45	356				14.45	153				14.45	-17
	14.4583	5654				14.4583	675				14.4583	213				14.4583	-33				14.4583	2736				14.4583	365				14.4583	156				14.4583	-18
	14.4667	5766				14.4667	690				14.4667	225				14.4667	-33				14.4667	2804				14.4667	374				14.4667	160				14.4667	-17
	14.475	5881				14.475	710				14.475	238				14.475	-31				14.475	2872				14.475	383				14.475	165				14.475	-15
	14.4833	6005				14.4833	731				14.4833	252				14.4833	-25				14.4833	2945				14.4833	396				14.4833	170				14.4833	-15
	14.4917	6129				14.4917	754				14.4917	266				14.4917	-18				14.4917	3019				14.4917	410				14.4917	174				14.4917	-15
	14.5	6253				14.5	777				14.5	279				14.5	-12				14.5	3090				14.5	425				14.5	177				14.5	-17
	14.5083	6377				14.5083	800				14.5083	289				14.5083	-8				14.5083	3157				14.5083	440				14.5083	179				14.5083	-19
	14.5167	6499				14.5167	822				14.5167	295				14.5167	-8				14.5167	3227				14.5167	455				14.5167	181				14.5167	-19
	14.525	6623				14.525	844				14.525	301				14.525	-12				14.525	3298				14.525	468				14.525	184				14.525	-14
	14.5333	6747				14.5333	869				14.5333	308				14.5333	-18				14.5333	3373				14.5333	482				14.5333	190				14.5333	-10
	14.5417	6877				14.5417	896				14.5417	317				14.5417	-24				14.5417	3453				14.5417	496				14.5417	200				14.5417	-7
	14.55	7008				14.55	923				14.55	329				14.55	-28				14.55	3537				14.55	510				14.55	213				14.55	-6
	14.5583	7138				14.5583	949				14.5583	341				14.5583	-29				14.5583	3628				14.5583	524				14.5583	226				14.5583	-7
	14.5667	7270				14.5667	976				14.5667	354				14.5667	-27				14.5667	3722				14.5667	539				14.5667	236				14.5667	-9
	14.575	7399				14.575	1004				14.575	369				14.575	-24				14.575	3818				14.575	553				14.575	244				14.575	-10
	14.5833	7532				14.5833	1032				14.5833	385				14.5833	-20				14.5833	3916				14.5833	564				14.5833	248				14.5833	-9
	14.5917	7664				14.5917	1060				14.5917	403				14.5917	-17				14.5917	4013				14.5917	576				14.5917	250				14.5917	-6
	14.6	7799				14.6	1088				14.6	423				14.6	-15				14.6	4112				14.6	588				14.6	251				14.6	-1
	14.6083	7934				14.6083	1114				14.6083	444				14.6083	-13				14.6083	4208				14.6083	602				14.6083	254				14.6083	3
	14.6167	8068				14.6167	1140				14.6167	465				14.6167	-12				14.6167	4305				14.6167	617				14.6167	260				14.6167	5
	14.625	8205				14.625	1165				14.625	483				14.625	-11				14.625	4400				14.625	633				14.625	269				14.625	5
	14.6333	8338				14.6333	1192				14.6333	498				14.6333	-10				14.6333	4493				14.6333	649				14.6333	280				14.6333	3
	14.6417	8474				14.6417	1219				14.6417	511				14.6417	-8				14.6417	4587				14.6417	666				14.6417	290				14.6417	-1
	14.65	8607				14.65	1243				14.65	521				14.65	-6				14.65	4682				14.65	683				14.65	297				14.65	-5
	14.6583	8734				14.6583	1267				14.6583	531				14.6583	-5				14.6583	4784				14.6583	703				14.6583	303				14.6583	-7
	14.6667	8858				14.6667	1289				14.6667	542				14.6667	-6				14.6667	4886				14.6667	725				14.6667	308				14.6667	-6
	14.675	8978				14.675	1313				14.675	552				14.675	-8				14.675	4990				14.675	748				14.675	314				14.675	-2
	14.6833	9100				14.6833	1337				14.6833	561				14.6833	-11				14.6833	5095				14.6833	771				14.6833	323				14.6833	4
	14.6917	9222				14.6917	1361				14.6917	568				14.6917	-13				14.6917	5200				14.6917	792				14.6917	336				14.6917	9
	14.7	9344				14.7	1385				14.7	576				14.7	-14				14.7	5307				14.7	811				14.7	348				14.7	12
	14.7083	9466				14.7083	1407				14.7083	585				14.7083	-12				14.7083	5412				14.7083	829				14.7083	358				14.7083	12
	14.7167	9582				14.7167	1428				14.7167	598				14.7167	-9				14.7167	5519				14.7167	846				14.7167	368				14.7167	10
	14.725	9695				14.725	1450				14.725	611				14.725	-4				14.725	5625				14.725	861				14.725	378				14.725	5
	14.7333	9803				14.7333	1477				14.7333	627				14.7333	1				14.7333	5730				14.7333	878				14.7333	389				14.7333	3
	14.7417	9913				14.7417	1508				14.7417	641				14.7417	4				14.7417	5837				14.7417	897				14.7417	400				14.7417	4
	14.75	10022				14.75	1539				14.75	652				14.75	5				14.75	5943				14.75	918				14.75	412				14.75	8
	14.7583	10130				14.7583	1571				14.7583	660				14.7583	5				14.7583	6054				14.7583	940				14.7583	424				14.7583	14
	14.7667	10237				14.7667	1600				14.7667	666				14.7667	4				14.7667	6163				14.7667	963				14.7667	435				14.7667	19
	14.775	10339				14.775	1622				14.775	670				14.775	3				14.775	6271				14.775	986				14.775	445				14.775	23
	14.7833	10439				14.7833	1641				14.7833	676				14.7833	3				14.7833	6378				14.7833	1006				14.7833	452				14.7833	25
	14.7917	10533				14.7917	1658				14.7917	685				14.7917	4				14.7917	6482				14.7917	1023				14.7917	457				14.7917	25
	14.8	10625				14.8	1676				14.8	695				14.8	5				14.8	6588				14.8	1036				14.8	460				14.8	24
	14.8083	10714				14.8083	1694				14.8083	708				14.8083	5				14.8083	6690				14.8083	1049				14.8083	465				14.8083	23
	14.8167	10798				14.8167	1714				14.8167	721				14.8167	5				14.8167	6795				14.8167	1064				14.8167	473				14.8167	21
	14.825	10881				14.825	1734				14.825	731				14.825	4				14.825	6897				14.825	1083				14.825	482				14.825	20
	14.8333	10958				14.8333	1754				14.8333	738				14.8333	3				14.8333	6998				14.8333	1106				14.8333	492				14.8333	20
	14.8417	11034				14.8417	1774				14.8417	743				14.8417	0				14.8417	7098				14.8417	1132				14.8417	502				14.8417	20
	14.85	11107				14.85	1793				14.85	748				14.85	-2				14.85	7197				14.85	1157				14.85	511				14.85	20
	14.8583	11175				14.8583	1810				14.8583	755				14.8583	-4				14.8583	7299				14.8583	1179				14.8583	519				14.8583	19
	14.8667	11241				14.8667	1826				14.8667	765				14.8667	-3				14.8667	7399				14.8667	1197				14.8667	528				14.8667	17
	14.875	11302				14.875	1841				14.875	777				14.875	0				14.875	7499				14.875	1214				14.875	537				14.875	15
	14.8833	11361				14.8833	1859				14.8833	790				14.8833	2				14.8833	7599				14.8833	1229				14.8833	545				14.8833	12
	14.8917	11420				14.8917	1878				14.8917	802				14.8917	4				14.8917	7695				14.8917	1243				14.8917	554				14.8917	9
	14.9	11483				14.9	1898				14.9	812				14.9	4				14.9	7790				14.9	1259				14.9	562				14.9	8
	14.9083	11549				14.9083	1917				14.9083	819				14.9083	1				14.9083	7883				14.9083	1276				14.9083	571				14.9083	8
	14.9167	11612				14.9167	1933				14.9167	826				14.9167	-2				14.9167	7976				14.9167	1295				14.9167	580				14.9167	11
	14.925	11675				14.925	1947				14.925	831				14.925	-4				14.925	8068				14.925	1318				14.925	590				14.925	15
	14.9333	11732				14.9333	1959				14.9333	837				14.9333	-4				14.9333	8160				14.9333	1341				14.9333	600				14.9333	19
	14.9417	11787				14.9417	1970				14.9417	841				14.9417	-1				14.9417	8253				14.9417	1361				14.9417	609				14.9417	23
	14.95	11841				14.95	1982				14.95	843				14.95	4				14.95	8345				14.95	1379				14.95	616				14.95	27
	14.9583	11901				14.9583	1996				14.9583	845				14.9583	9				14.9583	8438				14.9583	1394				14.9583	622				14.9583	31
	14.9667	11967				14.9667	2011				14.9667	848				14.9667	15				14.9667	8529				14.9667	1407				14.9667	627				14.9667	35
	14.975	12034				14.975	2027				14.975	853				14.975	18				14.975	8619				14.975	1421				14.975	632				14.975	38
	14.9833	12105				14.9833	2043				14.9833	861				14.9833	19				14.9833	8707				14.9833	1433				14.9833	640				14.9833	38
	14.9917	12176				14.9917	2058				14.9917	870				14.9917	19				14.9917	8789				14.9917	1447				14.9917	655				14.9917	37
	15	12251				15	2074				15	880				15	20				15	8870				15	1464				15	672				15	36
	15.0083	12328				15.0083	2090				15.0083	891				15.0083	24				15.0083	8950				15.0083	1483				15.0083	690				15.0083	35
	15.0167	12408				15.0167	2109				15.0167	903				15.0167	28				15.0167	9036				15.0167	1505				15.0167	707				15.0167	37
	15.025	12494				15.025	2131				15.025	916				15.025	30				15.025	9123				15.025	1529				15.025	721				15.025	40
	15.0333	12584				15.0333	2152				15.0333	929				15.0333	32				15.0333	9214				15.0333	1552				15.0333	731				15.0333	43
	15.0417	12681				15.0417	2172				15.0417	941				15.0417	30				15.0417	9306				15.0417	1573				15.0417	739				15.0417	44
	15.05	12784				15.05	2191				15.05	951				15.05	27				15.05	9394				15.05	1591				15.05	745				15.05	42
	15.0583	12895				15.0583	2212				15.0583	960				15.0583	24				15.0583	9480				15.0583	1608				15.0583	750				15.0583	38
	15.0667	13017				15.0667	2236				15.0667	973				15.0667	21				15.0667	9563				15.0667	1625				15.0667	751				15.0667	33
	15.075	13145				15.075	2263				15.075	990				15.075	20				15.075	9648				15.075	1643				15.075	751				15.075	29
	15.0833	13285				15.0833	2293				15.0833	1010				15.0833	20				15.0833	9736				15.0833	1662				15.0833	750				15.0833	26
	15.0917	13432				15.0917	2324				15.0917	1032				15.0917	23				15.0917	9829				15.0917	1681				15.0917	752				15.0917	26
	15.1	13592				15.1	2356				15.1	1056				15.1	27				15.1	9930				15.1	1701				15.1	757				15.1	30
	15.1083	13761				15.1083	2390				15.1083	1078				15.1083	30				15.1083	10034				15.1083	1722				15.1083	766				15.1083	36
	15.1167	13939				15.1167	2423				15.1167	1100				15.1167	32				15.1167	10144				15.1167	1742				15.1167	777				15.1167	43
	15.125	14129				15.125	2454				15.125	1120				15.125	32				15.125	10256				15.125	1763				15.125	789				15.125	50
	15.1333	14324				15.1333	2486				15.1333	1139				15.1333	31				15.1333	10369				15.1333	1783				15.1333	802				15.1333	55
	15.1417	14532				15.1417	2518				15.1417	1156				15.1417	33				15.1417	10485				15.1417	1804				15.1417	815				15.1417	56
	15.15	14751				15.15	2553				15.15	1174				15.15	36				15.15	10600				15.15	1825				15.15	827				15.15	54
	15.1583	14986				15.1583	2591				15.1583	1193				15.1583	41				15.1583	10721				15.1583	1845				15.1583	838				15.1583	53
	15.1667	15239				15.1667	2631				15.1667	1216				15.1667	47				15.1667	10844				15.1667	1865				15.1667	848				15.1667	51
	15.175	15502				15.175	2674				15.175	1243				15.175	51				15.175	10973				15.175	1883				15.175	856				15.175	51
	15.1833	15785				15.1833	2721				15.1833	1271				15.1833	53				15.1833	11107				15.1833	1901				15.1833	865				15.1833	51
	15.1917	16075				15.1917	2771				15.1917	1300				15.1917	54				15.1917	11245				15.1917	1920				15.1917	876				15.1917	51
	15.2	16381				15.2	2825				15.2	1327				15.2	56				15.2	11392				15.2	1941				15.2	887				15.2	51
	15.2083	16700				15.2083	2881				15.2083	1353				15.2083	61				15.2083	11540				15.2083	1965				15.2083	898				15.2083	53
	15.2167	17031				15.2167	2941				15.2167	1379				15.2167	66				15.2167	11696				15.2167	1994				15.2167	910				15.2167	55
	15.225	17384				15.225	3001				15.225	1406				15.225	72				15.225	11855				15.225	2029				15.225	921				15.225	59
	15.2333	17743				15.2333	3062				15.2333	1439				15.2333	77				15.2333	12018				15.2333	2067				15.2333	933				15.2333	63
	15.2417	18121				15.2417	3125				15.2417	1475				15.2417	80				15.2417	12187				15.2417	2107				15.2417	946				15.2417	68
	15.25	18508				15.25	3189				15.25	1514				15.25	81				15.25	12358				15.25	2149				15.25	964				15.25	72
	15.2583	18908				15.2583	3258				15.2583	1557				15.2583	82				15.2583	12540				15.2583	2187				15.2583	985				15.2583	74
	15.2667	19326				15.2667	3328				15.2667	1600				15.2667	84				15.2667	12723				15.2667	2224				15.2667	1006				15.2667	75
	15.275	19750				15.275	3400				15.275	1644				15.275	87				15.275	12914				15.275	2258				15.275	1026				15.275	72
	15.2833	20199				15.2833	3474				15.2833	1686				15.2833	91				15.2833	13111				15.2833	2292				15.2833	1045				15.2833	69
	15.2917	20653				15.2917	3550				15.2917	1726				15.2917	95				15.2917	13310				15.2917	2326				15.2917	1062				15.2917	64
	15.3	21124				15.3	3631				15.3	1766				15.3	100				15.3	13520				15.3	2362				15.3	1078				15.3	59
	15.3083	21605				15.3083	3712				15.3083	1806				15.3083	104				15.3083	13728				15.3083	2401				15.3083	1095				15.3083	53
	15.3167	22090				15.3167	3794				15.3167	1849				15.3167	107				15.3167	13945				15.3167	2441				15.3167	1113				15.3167	48
	15.325	22596				15.325	3876				15.325	1894				15.325	109				15.325	14165				15.325	2486				15.325	1135				15.325	42
	15.3333	23102				15.3333	3957				15.3333	1942				15.3333	111				15.3333	14390				15.3333	2532				15.3333	1162				15.3333	38
	15.3417	23632				15.3417	4039				15.3417	1991				15.3417	113				15.3417	14623				15.3417	2579				15.3417	1188				15.3417	37
	15.35	24169				15.35	4122				15.35	2040				15.35	115				15.35	14855				15.35	2627				15.35	1213				15.35	41
	15.3583	24713				15.3583	4212				15.3583	2087				15.3583	118				15.3583	15098				15.3583	2675				15.3583	1236				15.3583	48
	15.3667	25272				15.3667	4302				15.3667	2131				15.3667	120				15.3667	15340				15.3667	2724				15.3667	1256				15.3667	57
	15.375	25825				15.375	4394				15.375	2175				15.375	124				15.375	15587				15.375	2774				15.375	1274				15.375	66
	15.3833	26394				15.3833	4489				15.3833	2219				15.3833	126				15.3833	15838				15.3833	2824				15.3833	1293				15.3833	74
	15.3917	26957				15.3917	4585				15.3917	2264				15.3917	129				15.3917	16091				15.3917	2873				15.3917	1314				15.3917	79
	15.4	27529				15.4	4687				15.4	2310				15.4	133				15.4	16354				15.4	2920				15.4	1337				15.4	81
	15.4083	28104				15.4083	4788				15.4083	2357				15.4083	139				15.4083	16613				15.4083	2968				15.4083	1362				15.4083	81
	15.4167	28669				15.4167	4894				15.4167	2404				15.4167	146				15.4167	16879				15.4167	3015				15.4167	1389				15.4167	79
	15.425	29244				15.425	4998				15.425	2449				15.425	155				15.425	17142				15.425	3062				15.425	1417				15.425	78
	15.4333	29803				15.4333	5100				15.4333	2492				15.4333	164				15.4333	17402				15.4333	3109				15.4333	1448				15.4333	79
	15.4417	30370				15.4417	5201				15.4417	2535				15.4417	171				15.4417	17664				15.4417	3159				15.4417	1477				15.4417	83
	15.45	30928				15.45	5295				15.45	2579				15.45	175				15.45	17920				15.45	3210				15.45	1505				15.45	90
	15.4583	31479				15.4583	5389				15.4583	2623				15.4583	176				15.4583	18182				15.4583	3262				15.4583	1531				15.4583	96
	15.4667	32031				15.4667	5479				15.4667	2667				15.4667	174				15.4667	18437				15.4667	3314				15.4667	1554				15.4667	101
	15.475	32564				15.475	5570				15.475	2711				15.475	172				15.475	18693				15.475	3364				15.475	1576				15.475	104
	15.4833	33102				15.4833	5662				15.4833	2753				15.4833	171				15.4833	18945				15.4833	3411				15.4833	1597				15.4833	107
	15.4917	33624				15.4917	5753				15.4917	2795				15.4917	173				15.4917	19187				15.4917	3457				15.4917	1621				15.4917	109
	15.5	34142				15.5	5847				15.5	2834				15.5	176				15.5	19429				15.5	3502				15.5	1646				15.5	114
	15.5083	34651				15.5083	5937				15.5083	2869				15.5083	179				15.5083	19660				15.5083	3547				15.5083	1674				15.5083	120
	15.5167	35139				15.5167	6028				15.5167	2901				15.5167	184				15.5167	19890				15.5167	3593				15.5167	1701				15.5167	121
	15.525	35620				15.525	6114				15.525	2931				15.525	190				15.525	20112				15.525	3641				15.525	1725				15.525	118
	15.5333	36072				15.5333	6196				15.5333	2964				15.5333	197				15.5333	20329				15.5333	3688				15.5333	1747				15.5333	112
	15.5417	36512				15.5417	6275				15.5417	2996				15.5417	202				15.5417	20544				15.5417	3735				15.5417	1767				15.5417	110
	15.55	36930				15.55	6348				15.55	3030				15.55	203				15.55	20747				15.55	3780				15.55	1786				15.55	111
	15.5583	37330				15.5583	6420				15.5583	3062				15.5583	204				15.5583	20947				15.5583	3820				15.5583	1805				15.5583	115
	15.5667	37717				15.5667	6489				15.5667	3089				15.5667	204				15.5667	21134				15.5667	3856				15.5667	1824				15.5667	122
	15.575	38077				15.575	6559				15.575	3112				15.575	205				15.575	21312				15.575	3889				15.575	1845				15.575	128
	15.5833	38424				15.5833	6626				15.5833	3131				15.5833	209				15.5833	21480				15.5833	3918				15.5833	1863				15.5833	129
	15.5917	38743				15.5917	6686				15.5917	3150				15.5917	214				15.5917	21634				15.5917	3946				15.5917	1878				15.5917	129
	15.6	39040				15.6	6742				15.6	3167				15.6	217				15.6	21778				15.6	3973				15.6	1890				15.6	129
	15.6083	39317				15.6083	6790				15.6083	3181				15.6083	216				15.6083	21907				15.6083	4000				15.6083	1900				15.6083	130
	15.6167	39565				15.6167	6833				15.6167	3193				15.6167	213				15.6167	22026				15.6167	4024				15.6167	1908				15.6167	134
	15.625	39795				15.625	6872				15.625	3201				15.625	211				15.625	22133				15.625	4048				15.625	1917				15.625	140
	15.6333	39995				15.6333	6906				15.6333	3205				15.6333	210				15.6333	22226				15.6333	4070				15.6333	1925				15.6333	145
	15.6417	40173				15.6417	6938				15.6417	3207				15.6417	211				15.6417	22307				15.6417	4090				15.6417	1935				15.6417	147
	15.65	40324				15.65	6964				15.65	3209				15.65	213				15.65	22372				15.65	4109				15.65	1946				15.65	146
	15.6583	40448				15.6583	6985				15.6583	3211				15.6583	215				15.6583	22424				15.6583	4124				15.6583	1957				15.6583	143
	15.6667	40549				15.6667	7000				15.6667	3214				15.6667	216				15.6667	22464				15.6667	4136				15.6667	1969				15.6667	139
	15.675	40626				15.675	7011				15.675	3216				15.675	216				15.675	22492				15.675	4145				15.675	1981				15.675	136
	15.6833	40684				15.6833	7019				15.6833	3216				15.6833	216				15.6833	22509				15.6833	4150				15.6833	1990				15.6833	135
	15.6917	40721				15.6917	7025				15.6917	3211				15.6917	216				15.6917	22514				15.6917	4154				15.6917	1995				15.6917	133
	15.7	40736				15.7	7030				15.7	3203				15.7	216				15.7	22506				15.7	4159				15.7	1998				15.7	129
	15.7083	40729				15.7083	7030				15.7083	3191				15.7083	214				15.7083	22482				15.7083	4164				15.7083	2001				15.7083	122
	15.7167	40701				15.7167	7024				15.7167	3176				15.7167	211				15.7167	22441				15.7167	4168				15.7167	2005				15.7167	116
	15.725	40652				15.725	7012				15.725	3158				15.725	207				15.725	22384				15.725	4168				15.725	2008				15.725	113
	15.7333	40591				15.7333	6991				15.7333	3139				15.7333	202				15.7333	22307				15.7333	4164				15.7333	2008				15.7333	111
	15.7417	40519				15.7417	6965				15.7417	3118				15.7417	196				15.7417	22214				15.7417	4155				15.7417	2003				15.7417	113
	15.75	40442				15.75	6937				15.75	3095				15.75	189				15.75	22110				15.75	4142				15.75	1993				15.75	118
	15.7583	40363				15.7583	6908				15.7583	3070				15.7583	183				15.7583	21993				15.7583	4126				15.7583	1979				15.7583	124
	15.7667	40286				15.7667	6878				15.7667	3043				15.7667	180				15.7667	21870				15.7667	4106				15.7667	1966				15.7667	130
	15.775	40221				15.775	6845				15.775	3015				15.775	177				15.775	21737				15.775	4084				15.775	1953				15.775	136
	15.7833	40172				15.7833	6808				15.7833	2985				15.7833	176				15.7833	21594				15.7833	4061				15.7833	1939				15.7833	141
	15.7917	40158				15.7917	6765				15.7917	2953				15.7917	175				15.7917	21438				15.7917	4035				15.7917	1926				15.7917	147
	15.8	40196				15.8	6716				15.8	2920				15.8	173				15.8	21265				15.8	4006				15.8	1911				15.8	153
	15.8083	40306				15.8083	6663				15.8083	2886				15.8083	170				15.8083	21083				15.8083	3973				15.8083	1896				15.8083	159
	15.8167	40521				15.8167	6605				15.8167	2851				15.8167	167				15.8167	20885				15.8167	3938				15.8167	1879				15.8167	163
	15.825	40872				15.825	6542				15.825	2818				15.825	163				15.825	20678				15.825	3899				15.825	1862				15.825	164
	15.8333	41394				15.8333	6473				15.8333	2784				15.8333	160				15.8333	20461				15.8333	3859				15.8333	1846				15.8333	161
	15.8417	42154				15.8417	6398				15.8417	2749				15.8417	160				15.8417	20230				15.8417	3820				15.8417	1829				15.8417	154
	15.85	43186				15.85	6321				15.85	2714				15.85	161				15.85	19995				15.85	3781				15.85	1813				15.85	146
	15.8583	44597				15.8583	6241				15.8583	2676				15.8583	164				15.8583	19746				15.8583	3740				15.8583	1796				15.8583	137
	15.8667	46463				15.8667	6163				15.8667	2635				15.8667	168				15.8667	19496				15.8667	3696				15.8667	1779				15.8667	128
	15.875	48865				15.875	6085				15.875	2591				15.875	170				15.875	19240				15.875	3651				15.875	1760				15.875	119
	15.8833	51997				15.8833	6007				15.8833	2548				15.8833	167				15.8833	18979				15.8833	3601				15.8833	1740				15.8833	113
	15.8917	55846				15.8917	5929				15.8917	2505				15.8917	160				15.8917	18715				15.8917	3552				15.8917	1716				15.8917	110
	15.9	60690				15.9	5847				15.9	2463				15.9	154				15.9	18439				15.9	3503				15.9	1691				15.9	112
	15.9083	66545				15.9083	5764				15.9083	2420				15.9083	150				15.9083	18162				15.9083	3454				15.9083	1665				15.9083	118
	15.9167	73527				15.9167	5676				15.9167	2375				15.9167	149				15.9167	17873				15.9167	3403				15.9167	1639				15.9167	122
	15.925	81927				15.925	5587				15.925	2330				15.925	150				15.925	17580				15.925	3347				15.925	1614				15.925	124
	15.9333	91490				15.9333	5496				15.9333	2285				15.9333	151				15.9333	17282				15.9333	3290				15.9333	1589				15.9333	122
	15.9417	102750				15.9417	5403				15.9417	2241				15.9417	150				15.9417	16976				15.9417	3231				15.9417	1563				15.9417	117
	15.95	115348				15.95	5312				15.95	2196				15.95	146				15.95	16675				15.95	3171				15.95	1534				15.95	110
	15.9583	129532				15.9583	5218				15.9583	2151				15.9583	140				15.9583	16367				15.9583	3113				15.9583	1504				15.9583	104
	15.9667	145452				15.9667	5126				15.9667	2104				15.9667	133				15.9667	16066				15.9667	3054				15.9667	1475				15.9667	100
	15.975	162608				15.975	5033				15.975	2054				15.975	126				15.975	15766				15.975	2996				15.975	1447				15.975	96
	15.9833	181774				15.9833	4941				15.9833	2004				15.9833	119				15.9833	15470				15.9833	2937				15.9833	1422				15.9833	93
	15.9917	202046				15.9917	4850				15.9917	1953				15.9917	111				15.9917	15179				15.9917	2878				15.9917	1399				15.9917	90
	16	224067				16	4757				16	1903				16	106				16	14882				16	2821				16	1375				16	86
	16.0083	247527				16.0083	4667				16.0083	1854				16.0083	102				16.0083	14592				16.0083	2765				16.0083	1350				16.0083	83
	16.0167	272062				16.0167	4578				16.0167	1805				16.0167	99				16.0167	14295				16.0167	2711				16.0167	1322				16.0167	80
	16.025	298443				16.025	4492				16.025	1762				16.025	100				16.025	14000				16.025	2657				16.025	1293				16.025	77
	16.0333	325388				16.0333	4408				16.0333	1723				16.0333	103				16.0333	13709				16.0333	2604				16.0333	1261				16.0333	76
	16.0417	354012				16.0417	4325				16.0417	1686				16.0417	107				16.0417	13416				16.0417	2550				16.0417	1231				16.0417	77
	16.05	383311				16.05	4244				16.05	1650				16.05	111				16.05	13131				16.05	2496				16.05	1203				16.05	79
	16.0583	413421				16.0583	4163				16.0583	1614				16.0583	111				16.0583	12843				16.0583	2443				16.0583	1176				16.0583	80
	16.0667	444678				16.0667	4084				16.0667	1577				16.0667	107				16.0667	12563				16.0667	2388				16.0667	1152				16.0667	79
	16.075	475827				16.075	4004				16.075	1539				16.075	97				16.075	12284				16.075	2333				16.075	1129				16.075	76
	16.0833	508162				16.0833	3925				16.0833	1504				16.0833	83				16.0833	12009				16.0833	2278				16.0833	1106				16.0833	72
	16.0917	540108				16.0917	3847				16.0917	1471				16.0917	66				16.0917	11742				16.0917	2223				16.0917	1084				16.0917	68
	16.1	572418				16.1	3767				16.1	1440				16.1	53				16.1	11476				16.1	2168				16.1	1062				16.1	64
	16.1083	604708				16.1083	3690				16.1083	1409				16.1083	45				16.1083	11221				16.1083	2112				16.1083	1040				16.1083	60
	16.1167	636217				16.1167	3613				16.1167	1377				16.1167	43				16.1167	10967				16.1167	2058				16.1167	1016				16.1167	55
	16.125	667947				16.125	3539				16.125	1347				16.125	46				16.125	10720				16.125	2005				16.125	990				16.125	51
	16.1333	698282				16.1333	3469				16.1333	1315				16.1333	51				16.1333	10480				16.1333	1956				16.1333	962				16.1333	47
	16.1417	728344				16.1417	3401				16.1417	1285				16.1417	55				16.1417	10243				16.1417	1909				16.1417	932				16.1417	46
	16.15	757209				16.15	3338				16.15	1258				16.15	57				16.15	10016				16.15	1866				16.15	901				16.15	45
	16.1583	784869				16.1583	3277				16.1583	1232				16.1583	57				16.1583	9790				16.1583	1825				16.1583	871				16.1583	46
	16.1667	811782				16.1667	3221				16.1667	1204				16.1667	56				16.1667	9575				16.1667	1786				16.1667	844				16.1667	49
	16.175	836745				16.175	3167				16.175	1173				16.175	56				16.175	9367				16.175	1750				16.175	819				16.175	51
	16.1833	860906				16.1833	3116				16.1833	1141				16.1833	57				16.1833	9165				16.1833	1713				16.1833	798				16.1833	52
	16.1917	883424				16.1917	3069				16.1917	1108				16.1917	61				16.1917	8973				16.1917	1675				16.1917	778				16.1917	51
	16.2	904741				16.2	3026				16.2	1078				16.2	63				16.2	8784				16.2	1635				16.2	761				16.2	49
	16.2083	924894				16.2083	2988				16.2083	1054				16.2083	64				16.2083	8605				16.2083	1590				16.2083	745				16.2083	46
	16.2167	943348				16.2167	2955				16.2167	1034				16.2167	62				16.2167	8429				16.2167	1544				16.2167	730				16.2167	43
	16.225	960840				16.225	2926				16.225	1017				16.225	58				16.225	8261				16.225	1496				16.225	714				16.225	42
	16.2333	976620				16.2333	2898				16.2333	1004				16.2333	53				16.2333	8104				16.2333	1450				16.2333	697				16.2333	41
	16.2417	991275				16.2417	2871				16.2417	993				16.2417	49				16.2417	7953				16.2417	1410				16.2417	681				16.2417	39
	16.25	1004593				16.25	2847				16.25	981				16.25	46				16.25	7811				16.25	1375				16.25	663				16.25	38
	16.2583	1016555				16.2583	2827				16.2583	968				16.2583	44				16.2583	7672				16.2583	1347				16.2583	646				16.2583	38
	16.2667	1027529				16.2667	2814				16.2667	954				16.2667	43				16.2667	7542				16.2667	1323				16.2667	631				16.2667	41
	16.275	1037123				16.275	2812				16.275	939				16.275	44				16.275	7416				16.275	1303				16.275	616				16.275	45
	16.2833	1045796				16.2833	2820				16.2833	924				16.2833	44				16.2833	7290				16.2833	1283				16.2833	602				16.2833	49
	16.2917	1053312				16.2917	2832				16.2917	912				16.2917	43				16.2917	7172				16.2917	1262				16.2917	588				16.2917	52
	16.3	1059822				16.3	2846				16.3	901				16.3	41				16.3	7070				16.3	1239				16.3	575				16.3	51
	16.3083	1065440				16.3083	2863				16.3083	895				16.3083	40				16.3083	6982				16.3083	1213				16.3083	565				16.3083	47
	16.3167	1070057				16.3167	2885				16.3167	893				16.3167	38				16.3167	6901				16.3167	1188				16.3167	557				16.3167	42
	16.325	1073912				16.325	2914				16.325	896				16.325	36				16.325	6825				16.325	1164				16.325	551				16.325	38
	16.3333	1076906				16.3333	2955				16.3333	902				16.3333	35				16.3333	6757				16.3333	1143				16.3333	546				16.3333	36
	16.3417	1079159				16.3417	3008				16.3417	909				16.3417	33				16.3417	6696				16.3417	1125				16.3417	540				16.3417	34
	16.35	1080716				16.35	3071				16.35	915				16.35	33				16.35	6644				16.35	1110				16.35	532				16.35	34
	16.3583	1081566				16.3583	3146				16.3583	919				16.3583	33				16.3583	6602				16.3583	1097				16.3583	521				16.3583	32
	16.3667	1081795				16.3667	3235				16.3667	922				16.3667	36				16.3667	6570				16.3667	1085				16.3667	512				16.3667	30
	16.375	1081416				16.375	3344				16.375	926				16.375	39				16.375	6547				16.375	1075				16.375	505				16.375	27
	16.3833	1080425				16.3833	3473				16.3833	934				16.3833	43				16.3833	6534				16.3833	1067				16.3833	498				16.3833	26
	16.3917	1078928				16.3917	3624				16.3917	947				16.3917	45				16.3917	6532				16.3917	1060				16.3917	493				16.3917	25
	16.4	1076879				16.4	3801				16.4	966				16.4	45				16.4	6543				16.4	1056				16.4	488				16.4	26
	16.4083	1074353				16.4083	4004				16.4083	990				16.4083	43				16.4083	6564				16.4083	1053				16.4083	484				16.4083	29
	16.4167	1071412				16.4167	4244				16.4167	1017				16.4167	40				16.4167	6597				16.4167	1053				16.4167	481				16.4167	32
	16.425	1067980				16.425	4519				16.425	1049				16.425	38				16.425	6641				16.425	1057				16.425	479				16.425	34
	16.4333	1064251				16.4333	4836				16.4333	1087				16.4333	36				16.4333	6699				16.4333	1064				16.4333	480				16.4333	35
	16.4417	1060077				16.4417	5200				16.4417	1127				16.4417	37				16.4417	6773				16.4417	1071				16.4417	481				16.4417	35
	16.45	1055607				16.45	5606				16.45	1170				16.45	38				16.45	6863				16.45	1080				16.45	481				16.45	34
	16.4583	1050827				16.4583	6077				16.4583	1223				16.4583	40				16.4583	6974				16.4583	1090				16.4583	482				16.4583	33
	16.4667	1045670				16.4667	6598				16.4667	1282				16.4667	42				16.4667	7100				16.4667	1104				16.4667	484				16.4667	32
	16.475	1040347				16.475	7193				16.475	1344				16.475	45				16.475	7246				16.475	1121				16.475	490				16.475	31
	16.4833	1034627				16.4833	7860				16.4833	1410				16.4833	47				16.4833	7413				16.4833	1144				16.4833	499				16.4833	31
	16.4917	1028774				16.4917	8598				16.4917	1487				16.4917	49				16.4917	7600				16.4917	1170				16.4917	510				16.4917	32
	16.5	1022648				16.5	9437				16.5	1574				16.5	51				16.5	7817				16.5	1199				16.5	521				16.5	35
	16.5083	1016293				16.5083	10350				16.5083	1673				16.5083	53				16.5083	8056				16.5083	1230				16.5083	533				16.5083	39
	16.5167	1009850				16.5167	11386				16.5167	1792				16.5167	54				16.5167	8327				16.5167	1267				16.5167	546				16.5167	43
	16.525	1003088				16.525	12522				16.525	1925				16.525	54				16.525	8626				16.525	1309				16.525	560				16.525	46
	16.5333	996326				16.5333	13782				16.5333	2063				16.5333	54				16.5333	8956				16.5333	1356				16.5333	576				16.5333	47
	16.5417	989294				16.5417	15187				16.5417	2201				16.5417	55				16.5417	9325				16.5417	1407				16.5417	594				16.5417	43
	16.55	982184				16.55	16697				16.55	2354				16.55	57				16.55	9728				16.55	1462				16.55	616				16.55	38
	16.5583	974985				16.5583	18384				16.5583	2525				16.5583	60				16.5583	10187				16.5583	1521				16.5583	642				16.5583	36
	16.5667	967557				16.5667	20180				16.5667	2715				16.5667	64				16.5667	10684				16.5667	1585				16.5667	670				16.5667	37
	16.575	960179				16.575	22148				16.575	2932				16.575	69				16.575	11240				16.575	1654				16.575	705				16.575	39
	16.5833	952518				16.5833	24268				16.5833	3166				16.5833	75				16.5833	11853				16.5833	1733				16.5833	744				16.5833	42
	16.5917	944902				16.5917	26519				16.5917	3427				16.5917	82				16.5917	12514				16.5917	1819				16.5917	784				16.5917	44
	16.6	937159				16.6	28978				16.6	3707				16.6	90				16.6	13250				16.6	1913				16.6	823				16.6	43
	16.6083	929321				16.6083	31535				16.6083	4013				16.6083	99				16.6083	14035				16.6083	2016				16.6083	865				16.6083	41
	16.6167	921570				16.6167	34303				16.6167	4351				16.6167	107				16.6167	14908				16.6167	2126				16.6167	910				16.6167	41
	16.625	913613				16.625	37195				16.625	4715				16.625	112				16.625	15852				16.625	2248				16.625	954				16.625	44
	16.6333	905803				16.6333	40241				16.6333	5123				16.6333	116				16.6333	16882				16.6333	2377				16.6333	1005				16.6333	50
[truncated: 2,204 more rows]

## Sheet: Fig 4c
Contactin 1fe Leu279Arg HM				Contactin 1fe HM				Contactin 1fe CG
m/z	Intensity			m/z	Intensity			m/z	Intensity
500.03	202			500.03	1300			500.03	154
500.07	286			500.07	1491			500.07	218
500.11	320			500.11	1566			500.11	268
500.14	362			500.14	1614			500.14	354
500.18	371			500.18	1578			500.18	416
500.22	439			500.22	1556			500.22	464
500.26	472			500.26	1390			500.26	447
500.3	418			500.3	1274			500.3	416
500.33	367			500.33	1103			500.33	371
500.37	329			500.37	903			500.37	303
500.41	263			500.41	737			500.41	233
500.45	194			500.45	638			500.45	211
500.48	195			500.48	519			500.48	165
500.52	143			500.52	513			500.52	122
500.56	108			500.56	481			500.56	106
500.6	100			500.6	508			500.6	91
500.63	94			500.63	498			500.63	89
500.67	84			500.67	506			500.67	68
500.71	88			500.71	539			500.71	70
500.75	91			500.75	624			500.75	79
500.78	94			500.78	714			500.78	68
500.82	93			500.82	758			500.82	77
500.86	105			500.86	928			500.86	71
500.9	103			500.9	1076			500.9	83
500.93	121			500.93	1284			500.93	110
500.97	156			500.97	1395			500.97	98
501.01	176			501.01	1568			501.01	145
501.05	229			501.05	1721			501.05	186
501.08	261			501.08	1767			501.08	270
501.12	292			501.12	1845			501.12	319
501.16	414			501.16	1850			501.16	453
501.2	380			501.2	1831			501.2	452
501.23	397			501.23	1724			501.23	480
501.27	416			501.27	1563			501.27	484
501.31	411			501.31	1358			501.31	456
501.35	339			501.35	1099			501.35	386
501.38	337			501.38	845			501.38	290
501.42	231			501.42	770			501.42	247
501.46	221			501.46	625			501.46	190
501.5	162			501.5	546			501.5	138
501.53	141			501.53	503			501.53	133
501.57	124			501.57	529			501.57	94
501.61	105			501.61	500			501.61	102
501.65	86			501.65	485			501.65	71
501.68	75			501.68	506			501.68	83
501.72	79			501.72	485			501.72	72
501.76	83			501.76	574			501.76	71
501.8	75			501.8	617			501.8	62
501.84	74			501.84	715			501.84	81
501.87	85			501.87	815			501.87	81
501.91	91			501.91	860			501.91	82
501.95	127			501.95	1042			501.95	84
501.99	125			501.99	1146			501.99	126
502.02	144			502.02	1319			502.02	155
502.06	166			502.06	1443			502.06	213
502.1	229			502.1	1570			502.1	277
502.14	251			502.14	1563			502.14	372
502.17	313			502.17	1638			502.17	390
502.21	370			502.21	1554			502.21	424
502.25	426			502.25	1390			502.25	431
502.29	427			502.29	1321			502.29	427
502.32	420			502.32	1097			502.32	374
502.36	412			502.36	934			502.36	327
502.4	345			502.4	782			502.4	269
502.44	301			502.44	623			502.44	201
502.47	201			502.47	557			502.47	154
502.51	155			502.51	534			502.51	133
502.55	150			502.55	544			502.55	120
502.59	112			502.59	494			502.59	91
502.62	116			502.62	535			502.62	116
502.66	117			502.66	537			502.66	90
502.7	98			502.7	593			502.7	74
502.74	124			502.74	592			502.74	70
502.78	121			502.78	653			502.78	77
502.81	105			502.81	822			502.81	80
502.85	115			502.85	901			502.85	71
502.89	141			502.89	1119			502.89	80
502.93	170			502.93	1290			502.93	118
502.96	242			502.96	1504			502.96	176
503	301			503	1747			503	267
503.04	410			503.04	1964			503.04	297
503.08	598			503.08	2174			503.08	480
503.11	751			503.11	2326			503.11	566
503.15	893			503.15	2473			503.15	640
503.19	1022			503.19	2531			503.19	688
503.23	958			503.23	2447			503.23	704
503.26	924			503.26	2141			503.26	723
503.3	804			503.3	1906			503.3	560
503.34	761			503.34	1587			503.34	457
503.38	638			503.38	1292			503.38	382
503.41	535			503.41	1061			503.41	301
503.45	416			503.45	881			503.45	222
503.49	361			503.49	760			503.49	184
503.53	265			503.53	678			503.53	167
503.57	189			503.57	637			503.57	148
503.6	164			503.6	555			503.6	114
503.64	140			503.64	564			503.64	111
503.68	109			503.68	568			503.68	85
503.72	123			503.72	600			503.72	90
503.75	94			503.75	601			503.75	76
503.79	107			503.79	651			503.79	98
503.83	113			503.83	711			503.83	92
503.87	127			503.87	867			503.87	84
503.9	151			503.9	1029			503.9	85
503.94	164			503.94	1154			503.94	97
503.98	184			503.98	1313			503.98	168
504.02	261			504.02	1437			504.02	184
504.06	344			504.06	1499			504.06	311
504.09	466			504.09	1708			504.09	407
504.13	603			504.13	1687			504.13	456
504.17	622			504.17	1766			504.17	559
504.21	731			504.21	1758			504.21	548
504.24	660			504.24	1653			504.24	621
504.28	624			504.28	1427			504.28	545
504.32	574			504.32	1287			504.32	478
504.36	503			504.36	1167			504.36	371
504.39	419			504.39	909			504.39	329
504.43	332			504.43	783			504.43	223
504.47	240			504.47	652			504.47	201
504.51	207			504.51	578			504.51	173
504.55	173			504.55	552			504.55	130
504.58	125			504.58	547			504.58	120
504.62	112			504.62	546			504.62	102
504.66	141			504.66	562			504.66	86
504.7	133			504.7	575			504.7	88
504.73	112			504.73	638			504.73	83
504.77	116			504.77	670			504.77	73
504.81	112			504.81	804			504.81	74
504.85	122			504.85	889			504.85	87
504.88	103			504.88	1136			504.88	90
504.92	117			504.92	1258			504.92	103
504.96	169			504.96	1587			504.96	111
505	214			505	1752			505	181
505.04	266			505.04	1901			505.04	208
505.07	323			505.07	1985			505.07	336
505.11	497			505.11	2145			505.11	417
505.15	485			505.15	2229			505.15	543
505.19	592			505.19	2143			505.19	531
505.22	574			505.22	1946			505.22	553
505.26	599			505.26	1848			505.26	542
505.3	530			505.3	1610			505.3	474
505.34	446			505.34	1382			505.34	446
505.37	388			505.37	1142			505.37	354
505.41	309			505.41	909			505.41	284
505.45	229			505.45	759			505.45	211
505.49	199			505.49	663			505.49	180
505.53	159			505.53	590			505.53	117
505.56	136			505.56	529			505.56	127
505.6	116			505.6	512			505.6	94
505.64	113			505.64	556			505.64	99
505.68	99			505.68	534			505.68	84
505.71	105			505.71	490			505.71	87
505.75	93			505.75	552			505.75	80
505.79	93			505.79	586			505.79	72
505.83	81			505.83	658			505.83	76
505.87	90			505.87	802			505.87	65
505.9	98			505.9	938			505.9	97
505.94	111			505.94	1053			505.94	91
505.98	169			505.98	1195			505.98	127
506.02	170			506.02	1354			506.02	191
506.05	212			506.05	1488			506.05	216
506.09	290			506.09	1552			506.09	293
506.13	322			506.13	1580			506.13	348
506.17	410			506.17	1578			506.17	383
506.2	459			506.2	1532			506.2	471
506.24	425			506.24	1442			506.24	455
506.28	362			506.28	1284			506.28	433
506.32	368			506.32	1174			506.32	363
506.36	310			506.36	945			506.36	302
506.39	263			506.39	764			506.39	261
506.43	220			506.43	700			506.43	225
506.47	178			506.47	616			506.47	173
506.51	133			506.51	568			506.51	133
506.54	130			506.54	574			506.54	119
506.58	105			506.58	525			506.58	117
506.62	110			506.62	536			506.62	88
506.66	118			506.66	535			506.66	105
506.7	88			506.7	576			506.7	95
506.73	111			506.73	613			506.73	106
506.77	110			506.77	713			506.77	78
506.81	118			506.81	774			506.81	84
506.85	92			506.85	907			506.85	75
506.88	104			506.88	1045			506.88	82
506.92	121			506.92	1264			506.92	91
506.96	102			506.96	1348			506.96	107
507	148			507	1604			507	161
507.04	201			507.04	1696			507.04	198
507.07	242			507.07	1799			507.07	285
507.11	280			507.11	1876			507.11	347
507.15	361			507.15	1985			507.15	417
507.19	393			507.19	1927			507.19	457
507.22	436			507.22	1846			507.22	481
507.26	413			507.26	1659			507.26	497
507.3	409			507.3	1439			507.3	417
507.34	355			507.34	1261			507.34	335
507.38	324			507.38	1034			507.38	297
507.41	224			507.41	892			507.41	249
507.45	189			507.45	690			507.45	193
507.49	145			507.49	591			507.49	167
507.53	143			507.53	598			507.53	144
507.56	99			507.56	527			507.56	102
507.6	109			507.6	497			507.6	101
507.64	87			507.64	549			507.64	90
507.68	117			507.68	485			507.68	82
507.72	89			507.72	529			507.72	81
507.75	99			507.75	519			507.75	72
507.79	120			507.79	606			507.79	80
507.83	112			507.83	690			507.83	75
507.87	106			507.87	746			507.87	93
507.91	95			507.91	939			507.91	79
507.94	110			507.94	1049			507.94	85
507.98	127			507.98	1179			507.98	112
508.02	152			508.02	1326			508.02	156
508.06	191			508.06	1429			508.06	220
508.09	262			508.09	1501			508.09	281
508.13	293			508.13	1473			508.13	339
508.17	332			508.17	1546			508.17	408
508.21	345			508.21	1453			508.21	466
508.25	345			508.25	1387			508.25	459
508.28	400			508.28	1299			508.28	445
508.32	307			508.32	1087			508.32	369
508.36	333			508.36	934			508.36	324
508.4	241			508.4	775			508.4	272
508.43	214			508.43	704			508.43	225
508.47	154			508.47	572			508.47	162
508.51	131			508.51	540			508.51	121
508.55	121			508.55	521			508.55	120
508.59	97			508.59	507			508.59	103
508.62	101			508.62	508			508.62	90
508.66	99			508.66	464			508.66	90
508.7	101			508.7	578			508.7	75
508.74	94			508.74	574			508.74	84
508.78	78			508.78	659			508.78	64
508.81	71			508.81	746			508.81	87
508.85	106			508.85	846			508.85	74
508.89	112			508.89	1102			508.89	60
508.93	117			508.93	1308			508.93	83
508.96	129			508.96	1454			508.96	137
509	177			509	1730			509	191
509.04	237			509.04	1961			509.04	258
509.08	283			509.08	2212			509.08	326
509.12	329			509.12	2272			509.12	434
509.15	462			509.15	2366			509.15	544
509.19	483			509.19	2431			509.19	576
509.23	476			509.23	2230			509.23	608
509.27	533			509.27	1986			509.27	582
509.31	519			509.31	1695			509.31	550
509.34	414			509.34	1404			509.34	420
509.38	394			509.38	1185			509.38	347
509.42	316			509.42	961			509.42	273
509.46	263			509.46	782			509.46	203
509.49	164			509.49	646			509.49	168
509.53	167			509.53	606			509.53	137
509.57	114			509.57	542			509.57	103
509.61	127			509.61	536			509.61	122
509.65	116			509.65	553			509.65	106
509.68	116			509.68	530			509.68	78
509.72	94			509.72	525			509.72	93
509.76	93			509.76	570			509.76	95
509.8	88			509.8	615			509.8	83
509.84	73			509.84	682			509.84	60
509.87	87			509.87	779			509.87	79
509.91	107			509.91	905			509.91	89
509.95	99			509.95	1070			509.95	89
509.99	135			509.99	1286			509.99	124
510.02	145			510.02	1382			510.02	181
510.06	157			510.06	1506			510.06	215
510.1	242			510.1	1578			510.1	295
510.14	278			510.14	1662			510.14	394
510.18	353			510.18	1633			510.18	441
510.21	397			510.21	1670			510.21	438
510.25	443			510.25	1506			510.25	456
510.29	406			510.29	1319			510.29	427
510.33	408			510.33	1149			510.33	428
510.37	360			510.37	936			510.37	349
510.4	273			510.4	810			510.4	281
510.44	237			510.44	642			510.44	209
510.48	178			510.48	632			510.48	151
510.52	142			510.52	521			510.52	137
510.56	133			510.56	550			510.56	142
510.59	114			510.59	482			510.59	110
510.63	98			510.63	496			510.63	94
510.67	84			510.67	523			510.67	89
510.71	77			510.71	555			510.71	85
510.75	105			510.75	555			510.75	76
510.78	86			510.78	668			510.78	80
510.82	88			510.82	743			510.82	79
510.86	93			510.86	919			510.86	83
510.9	117			510.9	1144			510.9	74
510.93	117			510.93	1305			510.93	101
510.97	116			510.97	1486			510.97	112
511.01	147			511.01	1749			511.01	170
511.05	186			511.05	1900			511.05	216
511.09	231			511.09	1924			511.09	296
511.12	326			511.12	2073			511.12	382
511.16	354			511.16	2086			511.16	480
511.2	457			511.2	2029			511.2	520
511.24	463			511.24	1939			511.24	556
511.28	501			511.28	1744			511.28	547
511.31	490			511.31	1475			511.31	495
511.35	457			511.35	1282			511.35	451
511.39	349			511.39	1035			511.39	364
511.43	304			511.43	891			511.43	264
511.47	237			511.47	689			511.47	227
511.5	201			511.5	678			511.5	160
511.54	168			511.54	569			511.54	127
511.58	139			511.58	559			511.58	124
511.62	125			511.62	538			511.62	87
511.66	120			511.66	564			511.66	87
511.69	110			511.69	513			511.69	92
511.73	110			511.73	559			511.73	74
511.77	110			511.77	579			511.77	86
511.81	95			511.81	653			511.81	67
511.85	97			511.85	690			511.85	59
511.88	83			511.88	826			511.88	80
511.92	85			511.92	959			511.92	66
511.96	104			511.96	1146			511.96	93
512	134			512	1241			512	149
512.04	157			512.04	1377			512.04	221
512.07	224			512.07	1589			512.07	312
512.11	265			512.11	1513			512.11	373
512.15	337			512.15	1596			512.15	506
512.19	371			512.19	1567			512.19	578
512.23	449			512.23	1502			512.23	656
512.26	473			512.26	1392			512.26	630
512.3	477			512.3	1310			512.3	589
512.34	418			512.34	1123			512.34	539
512.38	402			512.38	1009			512.38	429
512.42	335			512.42	916			512.42	363
512.45	306			512.45	851			512.45	267
512.49	256			512.49	757			512.49	217
512.53	206			512.53	794			512.53	158
512.57	147			512.57	599			512.57	137
512.6	144			512.6	605			512.6	152
512.64	131			512.64	583			512.64	119
512.68	98			512.68	499			512.68	101
512.72	104			512.72	585			512.72	96
512.76	106			512.76	629			512.76	92
512.79	74			512.79	692			512.79	82
512.83	86			512.83	892			512.83	93
512.87	105			512.87	948			512.87	75
512.91	96			512.91	1216			512.91	96
512.95	97			512.95	1332			512.95	86
512.98	130			512.98	1527			512.98	157
513.02	155			513.02	1704			513.02	192
513.06	196			513.06	1846			513.06	260
513.1	243			513.1	2005			513.1	348
513.14	290			513.14	2063			513.14	417
513.17	375			513.17	2071			513.17	479
513.21	416			513.21	1932			513.21	535
513.25	449			513.25	1893			513.25	487
513.29	474			513.29	1627			513.29	547
513.33	402			513.33	1481			513.33	445
513.37	404			513.37	1201			513.37	420
513.4	322			513.4	1040			513.4	356
513.44	291			513.44	860			513.44	264
513.48	222			513.48	773			513.48	185
513.52	168			513.52	630			513.52	169
513.56	133			513.56	573			513.56	154
513.59	150			513.59	588			513.59	119
513.63	108			513.63	528			513.63	93
513.67	101			513.67	523			513.67	98
513.71	87			513.71	541			513.71	84
513.75	83			513.75	573			513.75	85
513.78	108			513.78	588			513.78	76
513.82	97			513.82	633			513.82	74
513.86	86			513.86	706			513.86	80
513.9	87			513.9	807			513.9	85
513.94	83			513.94	965			513.94	84
513.97	134			513.97	1150			513.97	112
514.01	119			514.01	1247			514.01	137
514.05	147			514.05	1393			514.05	214
514.09	187			514.09	1525			514.09	235
514.13	277			514.13	1567			514.13	293
514.16	317			514.16	1581			514.16	408
514.2	339			514.2	1518			514.2	449
514.24	369			514.24	1478			514.24	468
514.28	408			514.28	1407			514.28	455
514.32	376			514.32	1228			514.32	416
514.35	359			514.35	1019			514.35	349
514.39	310			514.39	885			514.39	298
514.43	294			514.43	722			514.43	264
514.47	188			514.47	666			514.47	183
514.51	180			514.51	623			514.51	174
514.54	139			514.54	547			514.54	143
514.58	119			514.58	497			514.58	112
514.62	104			514.62	516			514.62	86
514.66	100			514.66	532			514.66	90
514.7	101			514.7	532			514.7	75
514.73	94			514.73	587			514.73	78
514.77	100			514.77	658			514.77	64
514.81	83			514.81	731			514.81	83
514.85	102			514.85	923			514.85	102
514.89	109			514.89	1017			514.89	61
514.92	100			514.92	1222			514.92	97
514.96	130			514.96	1426			514.96	111
515	129			515	1630			515	131
515.04	158			515.04	1817			515.04	181
515.08	187			515.08	2168			515.08	223
515.12	244			515.12	2549			515.12	336
515.15	297			515.15	2827			515.15	367
515.19	419			515.19	3336			515.19	462
515.23	426			515.23	3601			515.23	446
515.27	453			515.27	3596			515.27	489
515.31	417			515.31	3419			515.31	469
515.34	387			515.34	3005			515.34	360
515.38	317			515.38	2406			515.38	299
515.42	277			515.42	1889			515.42	271
515.46	220			515.46	1356			515.46	195
515.5	189			515.5	1031			515.5	176
515.53	150			515.53	907			515.53	118
515.57	133			515.57	751			515.57	123
515.61	108			515.61	676			515.61	95
515.65	85			515.65	675			515.65	96
515.69	96			515.69	607			515.69	87
515.72	101			515.72	612			515.72	82
515.76	86			515.76	618			515.76	74
515.8	105			515.8	644			515.8	80
515.84	119			515.84	755			515.84	77
515.88	93			515.88	830			515.88	75
515.92	101			515.92	944			515.92	77
515.95	114			515.95	1138			515.95	104
515.99	104			515.99	1194			515.99	117
516.03	150			516.03	1296			516.03	145
516.07	178			516.07	1492			516.07	222
516.11	231			516.11	1580			516.11	288
516.14	286			516.14	1682			516.14	344
516.18	338			516.18	1815			516.18	376
516.22	378			516.22	1794			516.22	441
516.26	409			516.26	1800			516.26	441
516.3	415			516.3	1583			516.3	450
516.33	380			516.33	1454			516.33	372
516.37	318			516.37	1214			516.37	319
516.41	315			516.41	964			516.41	279
516.45	237			516.45	807			516.45	195
516.49	191			516.49	694			516.49	170
516.53	121			516.53	605			516.53	135
516.56	127			516.56	591			516.56	110
516.6	119			516.6	522			516.6	87
516.64	99			516.64	553			516.64	85
516.68	105			516.68	542			516.68	102
516.72	97			516.72	547			516.72	76
516.75	115			516.75	594			516.75	88
516.79	117			516.79	708			516.79	82
516.83	125			516.83	777			516.83	70
516.87	107			516.87	976			516.87	74
516.91	112			516.91	1125			516.91	75
516.95	121			516.95	1290			516.95	92
516.98	135			516.98	1441			516.98	140
517.02	167			517.02	1548			517.02	172
517.06	237			517.06	1691			517.06	215
517.1	237			517.1	1815			517.1	277
517.14	314			517.14	1910			517.14	358
517.17	372			517.17	1922			517.17	441
517.21	399			517.21	1879			517.21	467
517.25	448			517.25	1775			517.25	492
517.29	438			517.29	1646			517.29	474
517.33	421			517.33	1395			517.33	470
517.36	386			517.36	1124			517.36	381
517.4	293			517.4	1008			517.4	276
517.44	253			517.44	808			517.44	222
517.48	216			517.48	669			517.48	179
517.52	160			517.52	567			517.52	163
517.56	159			517.56	568			517.56	108
517.59	130			517.59	523			517.59	115
517.63	110			517.63	515			517.63	76
517.67	81			517.67	509			517.67	94
517.71	91			517.71	547			517.71	78
517.75	92			517.75	503			517.75	62
517.78	107			517.78	561			517.78	68
517.82	88			517.82	615			517.82	48
517.86	87			517.86	742			517.86	75
517.9	91			517.9	864			517.9	73
517.94	104			517.94	976			517.94	90
517.98	137			517.98	1079			517.98	141
518.01	132			518.01	1310			518.01	145
518.05	207			518.05	1407			518.05	189
518.09	200			518.09	1457			518.09	240
518.13	259			518.13	1482			518.13	307
518.17	325			518.17	1568			518.17	390
518.2	365			518.2	1459			518.2	433
518.24	352			518.24	1449			518.24	459
518.28	436			518.28	1356			518.28	444
518.32	441			518.32	1187			518.32	398
518.36	384			518.36	954			518.36	313
518.4	329			518.4	808			518.4	289
518.43	281			518.43	717			518.43	237
518.47	215			518.47	635			518.47	160
518.51	170			518.51	492			518.51	153
518.55	122			518.55	508			518.55	132
518.59	115			518.59	447			518.59	103
518.63	124			518.63	472			518.63	77
518.66	108			518.66	501			518.66	65
518.7	104			518.7	521			518.7	80
518.74	89			518.74	613			518.74	81
518.78	88			518.78	689			518.78	68
518.82	93			518.82	746			518.82	69
518.85	85			518.85	892			518.85	81
518.89	99			518.89	1009			518.89	87
518.93	115			518.93	1158			518.93	77
518.97	121			518.97	1313			518.97	100
519.01	175			519.01	1498			519.01	158
519.05	205			519.05	1737			519.05	209
519.08	247			519.08	1907			519.08	278
519.12	331			519.12	2028			519.12	380
519.16	410			519.16	2121			519.16	427
519.2	466			519.2	2080			519.2	488
519.24	522			519.24	1986			519.24	541
519.27	516			519.27	1867			519.27	456
519.31	446			519.31	1551			519.31	456
519.35	411			519.35	1303			519.35	379
519.39	346			519.39	1105			519.39	305
519.43	258			519.43	917			519.43	295
519.47	220			519.47	788			519.47	193
519.5	191			519.5	651			519.5	162
519.54	143			519.54	610			519.54	122
519.58	129			519.58	521			519.58	97
519.62	124			519.62	521			519.62	91
519.66	93			519.66	514			519.66	73
519.7	94			519.7	521			519.7	90
519.73	80			519.73	596			519.73	71
519.77	95			519.77	556			519.77	78
519.81	82			519.81	595			519.81	69
519.85	96			519.85	737			519.85	75
519.89	80			519.89	867			519.89	67
519.92	93			519.92	981			519.92	71
519.96	111			519.96	1108			519.96	113
520	126			520	1314			520	118
520.04	162			520.04	1448			520.04	193
520.08	211			520.08	1717			520.08	246
520.12	293			520.12	1894			520.12	326
520.15	342			520.15	2133			520.15	351
520.19	388			520.19	2313			520.19	387
520.23	411			520.23	2350			520.23	471
520.27	456			520.27	2144			520.27	432
520.31	400			520.31	1963			520.31	394
520.35	452			520.35	1587			520.35	361
520.38	440			520.38	1296			520.38	281
520.42	352			520.42	1024			520.42	237
520.46	297			520.46	860			520.46	215
520.5	256			520.5	719			520.5	140
520.54	204			520.54	596			520.54	120
520.58	139			520.58	593			520.58	107
520.61	140			520.61	547			520.61	76
520.65	117			520.65	529			520.65	95
520.69	104			520.69	525			520.69	81
520.73	103			520.73	594			520.73	64
520.77	116			520.77	681			520.77	72
520.81	109			520.81	794			520.81	66
520.84	106			520.84	903			520.84	82
520.88	100			520.88	1046			520.88	80
520.92	105			520.92	1183			520.92	78
520.96	115			520.96	1349			520.96	109
521	155			521	1517			521	124
521.04	213			521.04	1711			521.04	226
521.07	217			521.07	1848			521.07	230
521.11	287			521.11	1996			521.11	362
521.15	338			521.15	2046			521.15	385
521.19	401			521.19	2127			521.19	443
521.23	442			521.23	2101			521.23	504
521.26	463			521.26	2026			521.26	507
521.3	427			521.3	1712			521.3	472
521.34	435			521.34	1427			521.34	412
521.38	348			521.38	1177			521.38	326
521.42	327			521.42	961			521.42	273
521.46	248			521.46	775			521.46	212
521.49	186			521.49	684			521.49	159
521.53	146			521.53	583			521.53	155
521.57	134			521.57	566			521.57	101
521.61	141			521.61	541			521.61	115
521.65	107			521.65	484			521.65	98
521.69	102			521.69	524			521.69	82
521.72	97			521.72	524			521.72	85
521.76	117			521.76	594			521.76	61
521.8	102			521.8	650			521.8	72
521.84	84			521.84	712			521.84	69
521.88	111			521.88	799			521.88	74
521.92	105			521.92	955			521.92	72
521.95	117			521.95	1085			521.95	72
521.99	140			521.99	1227			521.99	138
522.03	158			522.03	1364			522.03	188
522.07	198			522.07	1494			522.07	216
522.11	275			522.11	1562			522.11	311
522.15	326			522.15	1617			522.15	365
522.18	383			522.18	1581			522.18	423
522.22	400			522.22	1559			522.22	424
522.26	400			522.26	1470			522.26	466
522.3	380			522.3	1331			522.3	437
522.34	366			522.34	1180			522.34	379
522.38	325			522.38	1023			522.38	329
522.41	238			522.41	778			522.41	208
522.45	247			522.45	671			522.45	223
522.49	175			522.49	572			522.49	180
522.53	155			522.53	534			522.53	134
522.57	113			522.57	525			522.57	115
522.61	117			522.61	467			522.61	93
522.65	108			522.65	499			522.65	90
522.68	103			522.68	526			522.68	70
522.72	86			522.72	550			522.72	79
522.76	86			522.76	573			522.76	69
522.8	86			522.8	616			522.8	69
522.84	111			522.84	792			522.84	64
522.88	112			522.88	959			522.88	69
522.91	101			522.91	1033			522.91	75
522.95	132			522.95	1202			522.95	90
522.99	139			522.99	1433			522.99	122
523.03	195			523.03	1579			523.03	210
523.07	248			523.07	1664			523.07	248
523.11	313			523.11	1782			523.11	346
523.14	348			523.14	1824			523.14	415
523.18	400			523.18	1908			523.18	390
523.22	410			523.22	1850			523.22	460
523.26	436			523.26	1639			523.26	528
523.3	393			523.3	1590			523.3	478
523.34	361			523.34	1291			523.34	420
523.37	337			523.37	1055			523.37	368
523.41	283			523.41	914			523.41	295
523.45	249			523.45	780			523.45	236
523.49	211			523.49	624			523.49	168
523.53	170			523.53	578			523.53	159
523.57	138			523.57	581			523.57	118
523.6	127			523.6	535			523.6	119
523.64	107			523.64	526			523.64	104
523.68	93			523.68	524			523.68	81
523.72	67			523.72	496			523.72	72
523.76	86			523.76	529			523.76	81
523.8	94			523.8	553			523.8	79
523.83	69			523.83	676			523.83	71
523.87	117			523.87	779			523.87	67
523.91	118			523.91	916			523.91	83
523.95	140			523.95	1015			523.95	104
523.99	186			523.99	1137			523.99	133
524.03	237			524.03	1277			524.03	140
524.07	295			524.07	1434			524.07	255
524.1	335			524.1	1518			524.1	268
524.14	390			524.14	1544			524.14	369
524.18	428			524.18	1516			524.18	388
524.22	443			524.22	1466			524.22	471
524.26	461			524.26	1374			524.26	475
524.3	444			524.3	1316			524.3	427
524.33	417			524.33	1179			524.33	421
524.37	353			524.37	934			524.37	297
524.41	284			524.41	803			524.41	274
524.45	248			524.45	686			524.45	215
524.49	197			524.49	603			524.49	185
524.53	169			524.53	538			524.53	125
524.56	139			524.56	471			524.56	128
524.6	111			524.6	496			524.6	88
524.64	98			524.64	504			524.64	92
524.68	112			524.68	506			524.68	91
524.72	111			524.72	553			524.72	76
524.76	122			524.76	604			524.76	79
524.8	96			524.8	711			524.8	81
524.83	145			524.83	790			524.83	67
524.87	145			524.87	927			524.87	62
524.91	131			524.91	1129			524.91	89
524.95	142			524.95	1337			524.95	110
524.99	182			524.99	1431			524.99	138
525.03	234			525.03	1646			525.03	193
525.06	275			525.06	1830			525.06	265
525.1	362			525.1	2068			525.1	376
525.14	413			525.14	2290			525.14	486
525.18	445			525.18	2314			525.18	538
525.22	508			525.22	2306			525.22	556
525.26	512			525.26	2143			525.26	552
525.3	473			525.3	1903			525.3	510
525.33	454			525.33	1589			525.33	487
525.37	424			525.37	1281			525.37	454
525.41	359			525.41	1106			525.41	360
525.45	285			525.45	895			525.45	261
525.49	250			525.49	746			525.49	186
525.53	182			525.53	620			525.53	161
525.56	158			525.56	558			525.56	125
525.6	135			525.6	545			525.6	121
525.64	127			525.64	538			525.64	98
525.68	117			525.68	519			525.68	79
525.72	110			525.72	535			525.72	99
525.76	105			525.76	540			525.76	64
525.8	101			525.8	625			525.8	77
525.83	109			525.83	712			525.83	78
525.87	99			525.87	759			525.87	70
525.91	131			525.91	905			525.91	76
525.95	140			525.95	1003			525.95	95
525.99	150			525.99	1251			525.99	115
526.03	193			526.03	1281			526.03	165
526.06	221			526.06	1435			526.06	215
526.1	246			526.1	1494			526.1	299
526.14	352			526.14	1596			526.14	349
526.18	390			526.18	1705			526.18	443
526.22	403			526.22	1579			526.22	460
526.26	449			526.26	1522			526.26	558
526.3	482			526.3	1364			526.3	465
526.33	418			526.33	1201			526.33	417
526.37	363			526.37	977			526.37	327
526.41	331			526.41	851			526.41	294
526.45	281			526.45	722			526.45	242
526.49	217			526.49	620			526.49	209
526.53	141			526.53	516			526.53	125
526.57	137			526.57	556			526.57	125
526.6	115			526.6	536			526.6	109
526.64	124			526.64	505			526.64	86
526.68	91			526.68	560			526.68	83
526.72	102			526.72	561			526.72	81
526.76	107			526.76	624			526.76	87
526.8	119			526.8	742			526.8	77
526.83	120			526.83	849			526.83	84
526.87	117			526.87	1060			526.87	76
526.91	95			526.91	1212			526.91	97
526.95	143			526.95	1355			526.95	144
526.99	202			526.99	1740			526.99	249
527.03	294			527.03	2057			527.03	384
527.07	448			527.07	2443			527.07	556
527.1	595			527.1	2948			527.1	748
527.14	766			527.14	3329			527.14	994
527.18	978			527.18	3715			527.18	1173
527.22	1065			527.22	3767			527.22	1227
527.26	1134			527.26	3510			527.26	1156
527.3	999			527.3	3091			527.3	1054
527.34	886			527.34	2446			527.34	898
527.37	719			527.37	1967			527.37	641
527.41	551			527.41	1485			527.41	509
527.45	447			527.45	1156			527.45	424
527.49	346			527.49	966			527.49	286
527.53	257			527.53	753			527.53	238
527.57	224			527.57	696			527.57	171
527.61	206			527.61	660			527.61	155
527.64	147			527.64	576			527.64	144
527.68	135			527.68	612			527.68	126
527.72	129			527.72	601			527.72	119
527.76	147			527.76	638			527.76	92
527.8	122			527.8	666			527.8	104
527.84	119			527.84	742			527.84	98
527.88	112			527.88	822			527.88	97
527.91	96			527.91	965			527.91	108
527.95	151			527.95	1139			527.95	122
527.99	150			527.99	1337			527.99	175
528.03	255			528.03	1441			528.03	283
528.07	368			528.07	1654			528.07	348
528.11	491			528.11	1751			528.11	472
528.14	687			528.14	1839			528.14	627
528.18	859			528.18	1940			528.18	794
528.22	1061			528.22	1923			528.22	831
528.26	1111			528.26	1771			528.26	828
528.3	1032			528.3	1534			528.3	766
528.34	922			528.34	1386			528.34	695
528.38	801			528.38	1167			528.38	505
528.41	617			528.41	920			528.41	430
528.45	454			528.45	776			528.45	310
528.49	364			528.49	657			528.49	242
528.53	292			528.53	604			528.53	200
528.57	249			528.57	541			528.57	182
528.61	192			528.61	584			528.61	135
528.65	192			528.65	479			528.65	127
528.68	141			528.68	563			528.68	107
528.72	131			528.72	551			528.72	100
528.76	145			528.76	588			528.76	104
528.8	126			528.8	679			528.8	104
528.84	113			528.84	867			528.84	88
528.88	129			528.88	958			528.88	85
528.92	139			528.92	1170			528.92	99
528.96	160			528.96	1251			528.96	123
528.99	157			528.99	1416			528.99	151
529.03	187			529.03	1640			529.03	235
529.07	255			529.07	1763			529.07	293
529.11	341			529.11	1955			529.11	396
529.15	472			529.15	1923			529.15	467
529.19	513			529.19	1995			529.19	566
529.23	613			529.23	1945			529.23	581
529.26	736			529.26	1742			529.26	647
529.3	724			529.3	1512			529.3	566
529.34	601			529.34	1351			529.34	503
529.38	540			529.38	1117			529.38	448
529.42	522			529.42	892			529.42	362
529.46	377			529.46	755			529.46	267
529.5	317			529.5	677			529.5	184
529.53	233			529.53	599			529.53	163
529.57	229			529.57	539			529.57	130
529.61	173			529.61	529			529.61	114
529.65	149			529.65	524			529.65	103
529.69	125			529.69	513			529.69	99
529.73	123			529.73	552			529.73	88
529.77	143			529.77	569			529.77	90
529.8	97			529.8	679			529.8	101
529.84	116			529.84	741			529.84	86
529.88	125			529.88	806			529.88	94
529.92	134			529.92	897			529.92	90
529.96	130			529.96	1009			529.96	95
530	126			530	1167			530	147
530.04	155			530.04	1279			530.04	185
530.07	208			530.07	1408			530.07	257
530.11	253			530.11	1440			530.11	328
530.15	312			530.15	1488			530.15	385
530.19	376			530.19	1498			530.19	420
530.23	405			530.23	1436			530.23	433
530.27	481			530.27	1292			530.27	500
530.31	488			530.31	1139			530.31	427
530.35	419			530.35	977			530.35	371
530.38	419			530.38	840			530.38	313
530.42	360			530.42	692			530.42	302
530.46	299			530.46	569			530.46	232
530.5	225			530.5	539			530.5	191
530.54	157			530.54	514			530.54	129
530.58	144			530.58	481			530.58	129
530.62	129			530.62	471			530.62	106
530.65	108			530.65	530			530.65	90
530.69	127			530.69	488			530.69	85
530.73	118			530.73	517			530.73	91
530.77	94			530.77	650			530.77	71
530.81	95			530.81	700			530.81	90
530.85	112			530.85	823			530.85	77
530.89	115			530.89	985			530.89	64
530.92	107			530.92	1151			530.92	82
530.96	123			530.96	1323			530.96	115
531	146			531	1526			531	144
531.04	181			531.04	1639			531.04	203
531.08	226			531.08	1682			531.08	225
531.12	269			531.12	1796			531.12	284
531.16	329			531.16	1853			531.16	383
531.2	362			531.2	1775			531.2	428
531.23	429			531.23	1669			531.23	468
531.27	451			531.27	1501			531.27	439
531.31	446			531.31	1344			531.31	385
531.35	393			531.35	1148			531.35	385
531.39	359			531.39	956			531.39	315
531.43	325			531.43	753			531.43	256
531.47	249			531.47	635			531.47	201
531.51	193			531.51	571			531.51	169
531.54	165			531.54	496			531.54	128
531.58	149			531.58	511			531.58	106
531.62	118			531.62	489			531.62	101
531.66	118			531.66	501			531.66	110
531.7	102			531.7	503			531.7	92
531.74	119			531.74	525			531.74	82
531.78	102			531.78	590			531.78	72
531.81	111			531.81	602			531.81	76
531.85	98			531.85	717			531.85	83
531.89	114			531.89	855			531.89	71
531.93	106			531.93	954			531.93	97
531.97	120			531.97	1067			531.97	107
532.01	140			532.01	1235			532.01	126
532.05	157			532.05	1297			532.05	169
532.09	197			532.09	1445			532.09	262
532.12	247			532.12	1477			532.12	289
532.16	328			532.16	1522			532.16	341
532.2	364			532.2	1457			532.2	376
532.24	388			532.24	1386			532.24	435
532.28	367			532.28	1184			532.28	410
532.32	394			532.32	1067			532.32	407
532.36	348			532.36	943			532.36	363
532.4	315			532.4	819			532.4	279
532.43	268			532.43	642			532.43	248
532.47	230			532.47	553			532.47	180
532.51	168			532.51	540			532.51	146
532.55	136			532.55	531			532.55	126
532.59	115			532.59	485			532.59	105
532.63	98			532.63	482			532.63	93
532.67	99			532.67	507			532.67	101
532.7	106			532.7	528			532.7	70
532.74	94			532.74	573			532.74	95
532.78	93			532.78	655			532.78	75
532.82	119			532.82	770			532.82	72
532.86	122			532.86	953			532.86	63
532.9	92			532.9	1048			532.9	69
532.94	119			532.94	1254			532.94	80
532.98	124			532.98	1479			532.98	104
533.01	151			533.01	1513			533.01	143
533.05	194			533.05	1653			533.05	222
533.09	215			533.09	1833			533.09	265
533.13	263			533.13	1825			533.13	309
533.17	340			533.17	1871			533.17	439
533.21	347			533.21	1757			533.21	439
533.25	366			533.25	1691			533.25	439
533.29	434			533.29	1525			533.29	417
533.32	381			533.32	1336			533.32	430
533.36	381			533.36	1121			533.36	354
533.4	340			533.4	931			533.4	283
533.44	270			533.44	781			533.44	240
533.48	240			533.48	669			533.48	193
533.52	163			533.52	571			533.52	157
533.56	146			533.56	519			533.56	120
533.6	136			533.6	493			533.6	101
533.63	127			533.63	526			533.63	97
533.67	112			533.67	525			533.67	85
533.71	87			533.71	506			533.71	72
533.75	113			533.75	599			533.75	85
533.79	108			533.79	675			533.79	76
533.83	87			533.83	669			533.83	74
533.87	97			533.87	801			533.87	58
533.91	101			533.91	870			533.91	94
533.94	113			533.94	1045			533.94	105
533.98	118			533.98	1182			533.98	113
534.02	131			534.02	1282			534.02	158
534.06	166			534.06	1383			534.06	186
534.1	200			534.1	1470			534.1	276
534.14	254			534.14	1487			534.14	303
534.18	292			534.18	1493			534.18	346
534.22	367			534.22	1380			534.22	428
534.26	340			534.26	1299			534.26	422
534.29	416			534.29	1269			534.29	412
534.33	390			534.33	1051			534.33	384
534.37	325			534.37	855			534.37	326
534.41	266			534.41	761			534.41	269
534.45	210			534.45	586			534.45	226
534.49	222			534.49	596			534.49	191
534.53	178			534.53	500			534.53	146
534.57	123			534.57	459			534.57	133
534.6	132			534.6	482			534.6	104
534.64	115			534.64	506			534.64	98
534.68	105			534.68	531			534.68	82
534.72	104			534.72	553			534.72	84
534.76	99			534.76	569			534.76	86
534.8	121			534.8	716			534.8	71
534.84	138			534.84	775			534.84	79
534.88	104			534.88	911			534.88	83
534.91	126			534.91	1032			534.91	95
534.95	111			534.95	1275			534.95	120
534.99	127			534.99	1419			534.99	144
535.03	180			535.03	1561			535.03	193
535.07	229			535.07	1690			535.07	262
535.11	262			535.11	1672			535.11	313
535.15	325			535.15	1748			535.15	363
535.19	357			535.19	1775			535.19	439
535.23	388			535.23	1705			535.23	451
535.26	409			535.26	1565			535.26	426
535.3	386			535.3	1362			535.3	449
535.34	368			535.34	1193			535.34	426
535.38	335			535.38	985			535.38	341
535.42	290			535.42	790			535.42	281
535.46	225			535.46	721			535.46	219
535.5	185			535.5	610			535.5	178
535.54	160			535.54	534			535.54	155
535.57	140			535.57	523			535.57	112
535.61	108			535.61	506			535.61	96
535.65	109			535.65	478			535.65	100
535.69	110			535.69	516			535.69	91
535.73	129			535.73	556			535.73	86
535.77	90			535.77	567			535.77	71
535.81	105			535.81	640			535.81	67
535.85	93			535.85	693			535.85	81
535.89	104			535.89	764			535.89	78
535.92	102			535.92	949			535.92	87
535.96	109			535.96	1063			535.96	109
536	129			536	1172			536	141
536.04	130			536.04	1306			536.04	179
536.08	205			536.08	1446			536.08	234
536.12	243			536.12	1524			536.12	326
536.16	307			536.16	1554			536.16	375
536.2	338			536.2	1660			536.2	390
536.23	389			536.23	1557			536.23	427
536.27	388			536.27	1385			536.27	413
536.31	386			536.31	1199			536.31	417
536.35	373			536.35	1061			536.35	386
536.39	322			536.39	864			536.39	293
536.43	283			536.43	704			536.43	252
536.47	211			536.47	613			536.47	216
536.51	157			536.51	561			536.51	152
536.55	152			536.55	514			536.55	121
536.58	129			536.58	528			536.58	107
536.62	106			536.62	485			536.62	93
536.66	116			536.66	533			536.66	82
536.7	108			536.7	586			536.7	77
536.74	106			536.74	592			536.74	80
536.78	102			536.78	652			536.78	67
536.82	120			536.82	754			536.82	82
536.86	107			536.86	832			536.86	73
536.9	103			536.9	1065			536.9	78
536.93	115			536.93	1094			536.93	97
536.97	141			536.97	1307			536.97	107
537.01	182			537.01	1444			537.01	148
537.05	200			537.05	1525			537.05	220
537.09	226			537.09	1665			537.09	306
537.13	267			537.13	1750			537.13	341
537.17	334			537.17	1902			537.17	391
537.21	419			537.21	1736			537.21	419
537.25	406			537.25	1760			537.25	470
537.28	422			537.28	1537			537.28	451
537.32	387			537.32	1305			537.32	426
537.36	363			537.36	1112			537.36	389
537.4	316			537.4	988			537.4	305
537.44	288			537.44	823			537.44	269
537.48	200			537.48	673			537.48	203
537.52	169			537.52	582			537.52	164
537.56	137			537.56	533			537.56	115
537.6	128			537.6	514			537.6	90
537.63	115			537.63	510			537.63	105
537.67	119			537.67	515			537.67	82
537.71	118			537.71	514			537.71	77
537.75	108			537.75	590			537.75	66
537.79	112			537.79	621			537.79	71
537.83	123			537.83	721			537.83	63
537.87	116			537.87	844			537.87	99
537.91	136			537.91	916			537.91	98
537.95	127			537.95	1044			537.95	104
537.98	140			537.98	1182			537.98	114
538.02	170			538.02	1278			538.02	155
538.06	211			538.06	1317			538.06	193
538.1	254			538.1	1507			538.1	257
538.14	291			538.14	1462			538.14	330
538.18	345			538.18	1544			538.18	379
538.22	439			538.22	1450			538.22	445
538.26	425			538.26	1287			538.26	433
538.3	376			538.3	1226			538.3	427
538.34	391			538.34	1002			538.34	404
538.37	361			538.37	956			538.37	375
538.41	316			538.41	759			538.41	289
538.45	248			538.45	641			538.45	222
538.49	206			538.49	562			538.49	188
538.53	176			538.53	515			538.53	151
538.57	156			538.57	479			538.57	108
538.61	105			538.61	523			538.61	96
538.65	116			538.65	478			538.65	108
538.69	99			538.69	473			538.69	84
538.72	111			538.72	548			538.72	83
538.76	109			538.76	606			538.76	74
538.8	94			538.8	698			538.8	78
538.84	110			538.84	874			538.84	76
538.88	119			538.88	1004			538.88	75
538.92	115			538.92	1159			538.92	86
538.96	131			538.96	1293			538.96	105
539	148			539	1366			539	137
539.04	197			539.04	1535			539.04	198
539.08	213			539.08	1768			539.08	266
539.11	247			539.11	1774			539.11	362
539.15	306			539.15	1786			539.15	407
539.19	367			539.19	1826			539.19	463
539.23	399			539.23	1751			539.23	474
539.27	438			539.27	1613			539.27	483
539.31	422			539.31	1484			539.31	478
539.35	392			539.35	1272			539.35	446
539.39	403			539.39	1092			539.39	375
539.43	292			539.43	899			539.43	311
539.46	223			539.46	790			539.46	257
539.5	235			539.5	728			539.5	202
539.54	184			539.54	643			539.54	137
539.58	161			539.58	559			539.58	112
539.62	127			539.62	554			539.62	120
539.66	133			539.66	525			539.66	97
539.7	106			539.7	517			539.7	93
539.74	115			539.74	551			539.74	88
539.78	111			539.78	587			539.78	89
539.82	125			539.82	588			539.82	59
539.85	95			539.85	744			539.85	76
539.89	103			539.89	810			539.89	82
539.93	123			539.93	906			539.93	93
539.97	125			539.97	1082			539.97	122
540.01	166			540.01	1214			540.01	142
540.05	216			540.05	1397			540.05	186
540.09	245			540.09	1507			540.09	250
540.13	302			540.13	1511			540.13	330
540.17	340			540.17	1505			540.17	369
540.21	381			540.21	1411			540.21	403
540.24	434			540.24	1368			540.24	439
540.28	409			540.28	1265			540.28	425
540.32	388			540.32	1116			540.32	424
540.36	355			540.36	1045			540.36	343
540.4	340			540.4	814			540.4	321
540.44	268			540.44	722			540.44	265
540.48	236			540.48	674			540.48	198
540.52	216			540.52	567			540.52	158
540.56	188			540.56	558			540.56	139
540.6	132			540.6	558			540.6	125
540.63	122			540.63	500			540.63	114
540.67	137			540.67	527			540.67	117
540.71	136			540.71	570			540.71	109
540.75	112			540.75	569			540.75	83
540.79	114			540.79	676			540.79	79
540.83	121			540.83	768			540.83	94
540.87	135			540.87	936			540.87	93
540.91	113			540.91	1041			540.91	98
540.95	146			540.95	1177			540.95	104
540.99	174			540.99	1403			540.99	168
541.02	223			541.02	1608			541.02	231
541.06	245			541.06	1724			541.06	322
541.1	338			541.1	1942			541.1	352
541.14	383			541.14	2094			541.14	463
541.18	477			541.18	2202			541.18	517
541.22	491			541.22	2129			541.22	554
541.26	520			541.26	1930			541.26	589
541.3	513			541.3	1806			541.3	530
541.34	495			541.34	1523			541.34	490
541.38	410			541.38	1233			541.38	415
541.42	349			541.42	1005			541.42	309
541.45	326			541.45	853			541.45	259
541.49	245			541.49	747			541.49	193
541.53	209			541.53	657			541.53	185
541.57	189			541.57	571			541.57	159
541.61	133			541.61	571			541.61	124
541.65	131			541.65	534			541.65	115
541.69	118			541.69	569			541.69	106
541.73	111			541.73	569			541.73	87
541.77	123			541.77	582			541.77	90
541.81	107			541.81	663			541.81	111
541.84	133			541.84	740			541.84	70
541.88	111			541.88	775			541.88	85
541.92	135			541.92	911			541.92	98
541.96	179			541.96	989			541.96	109
542	189			542	1161			542	152
542.04	243			542.04	1286			542.04	209
542.08	378			542.08	1384			542.08	262
542.12	352			542.12	1525			542.12	333
542.16	482			542.16	1542			542.16	407
542.2	509			542.2	1536			542.2	449
542.24	499			542.24	1521			542.24	497
542.27	481			542.27	1300			542.27	497
542.31	514			542.31	1202			542.31	444
542.35	477			542.35	999			542.35	367
542.39	381			542.39	861			542.39	358
542.43	296			542.43	741			542.43	269
542.47	315			542.47	616			542.47	222
542.51	202			542.51	540			542.51	184
542.55	161			542.55	477			542.55	146
542.59	153			542.59	514			542.59	116
542.63	124			542.63	492			542.63	98
542.67	125			542.67	497			542.67	100
542.7	120			542.7	494			542.7	94
542.74	118			542.74	601			542.74	93
542.78	110			542.78	741			542.78	90
542.82	126			542.82	767			542.82	86
542.86	115			542.86	958			542.86	89
542.9	147			542.9	1049			542.9	82
542.94	160			542.94	1269			542.94	119
542.98	171			542.98	1355			542.98	166
543.02	190			543.02	1517			543.02	229
543.06	211			543.06	1769			543.06	309
543.1	294			543.1	1896			543.1	422
543.13	359			543.13	2112			543.13	537
543.17	436			543.17	2195			543.17	620
543.21	459			543.21	2159			543.21	688
543.25	499			543.25	2015			543.25	705
543.29	522			543.29	1839			543.29	623
543.33	460			543.33	1539			543.33	601
543.37	450			543.37	1305			543.37	496
543.41	366			543.41	1000			543.41	404
543.45	282			543.45	859			543.45	266
543.49	262			543.49	721			543.49	242
543.53	181			543.53	617			543.53	182
543.56	163			543.56	618			543.56	141
543.6	138			543.6	502			543.6	116
543.64	102			543.64	537			543.64	121
543.68	130			543.68	568			543.68	105
543.72	103			543.72	554			543.72	92
543.76	127			543.76	623			543.76	94
543.8	105			543.8	642			543.8	72
543.84	103			543.84	694			543.84	78
543.88	96			543.88	795			543.88	83
543.92	125			543.92	898			543.92	91
543.96	109			543.96	1006			543.96	103
544	131			544	1126			544	145
544.03	161			544.03	1184			544.03	192
544.07	186			544.07	1407			544.07	279
544.11	267			544.11	1379			544.11	304
544.15	303			544.15	1436			544.15	374
544.19	357			544.19	1456			544.19	439
544.23	440			544.23	1458			544.23	498
544.27	433			544.27	1383			544.27	513
544.31	447			544.31	1163			544.31	484
544.35	429			544.35	1049			544.35	440
544.39	390			544.39	873			544.39	369
544.43	341			544.43	703			544.43	277
544.46	233			544.46	618			544.46	237
544.5	215			544.5	538			544.5	204
544.54	158			544.54	497			544.54	152
544.58	113			544.58	472			544.58	115
544.62	110			544.62	511			544.62	105
544.66	108			544.66	506			544.66	97
544.7	111			544.7	515			544.7	83
544.74	98			544.74	596			544.74	116
544.78	109			544.78	616			544.78	87
544.82	100			544.82	721			544.82	109
544.86	114			544.86	878			544.86	91
544.9	120			544.9	973			544.9	81
544.93	140			544.93	1126			544.93	104
544.97	151			544.97	1192			544.97	127
545.01	156			545.01	1457			545.01	142
545.05	188			545.05	1535			545.05	210
545.09	234			545.09	1558			545.09	245
545.13	299			545.13	1584			545.13	339
545.17	324			545.17	1702			545.17	428
545.21	381			545.21	1650			545.21	492
545.25	401			545.25	1572			545.25	478
545.29	410			545.29	1396			545.29	483
545.33	413			545.33	1315			545.33	463
545.37	367			545.37	1045			545.37	391
545.41	342			545.41	886			545.41	333
545.44	270			545.44	725			545.44	254
545.48	220			545.48	649			545.48	196
545.52	171			545.52	607			545.52	190
545.56	147			545.56	553			545.56	135
545.6	106			545.6	519			545.6	112
545.64	104			545.64	554			545.64	102
545.68	101			545.68	498			545.68	92
545.72	103			545.72	559			545.72	97
545.76	126			545.76	535			545.76	81
545.8	120			545.8	634			545.8	82
545.84	101			545.84	654			545.84	77
545.88	117			545.88	799			545.88	84
545.91	132			545.91	868			545.91	91
545.95	119			545.95	969			545.95	97
545.99	150			545.99	1140			545.99	138
546.03	176			546.03	1238			546.03	187
546.07	189			546.07	1316			546.07	214
546.11	249			546.11	1391			546.11	277
546.15	258			546.15	1428			546.15	349
546.19	352			546.19	1298			546.19	401
546.23	396			546.23	1278			546.23	438
546.27	425			546.27	1251			546.27	448
546.31	475			546.31	1126			546.31	471
546.35	429			546.35	1019			546.35	367
546.39	444			546.39	798			546.39	319
546.42	378			546.42	684			546.42	298
546.46	296			546.46	608			546.46	223
546.5	292			546.5	530			546.5	150
546.54	198			546.54	516			546.54	139
546.58	172			546.58	485			546.58	126
546.62	135			546.62	506			546.62	111
546.66	139			546.66	542			546.66	76
546.7	139			546.7	561			546.7	88
546.74	172			546.74	616			546.74	85
546.78	132			546.78	652			546.78	74
546.82	134			546.82	760			546.82	73
546.86	169			546.86	870			546.86	83
546.9	173			546.9	911			546.9	89
546.93	168			546.93	1051			546.93	87
546.97	193			546.97	1195			546.97	127
547.01	157			547.01	1340			547.01	143
547.05	173			547.05	1464			547.05	222
547.09	231			547.09	1587			547.09	238
547.13	296			547.13	1741			547.13	326
547.17	348			547.17	1690			547.17	396
547.21	384			547.21	1665			547.21	439
547.25	438			547.25	1598			547.25	455
547.29	524			547.29	1439			547.29	480
547.33	557			547.33	1322			547.33	469
547.37	597			547.37	1040			547.37	377
547.41	506			547.41	905			547.41	332
547.44	459			547.44	780			547.44	250
547.48	378			547.48	619			547.48	230
547.52	338			547.52	576			547.52	157
547.56	254			547.56	547			547.56	170
547.6	204			547.6	543			547.6	119
547.64	171			547.64	531			547.64	110
547.68	131			547.68	559			547.68	90
547.72	158			547.72	539			547.72	86
547.76	150			547.76	644			547.76	112
547.8	137			547.8	643			547.8	102
547.84	132			547.84	697			547.84	90
547.88	145			547.88	800			547.88	75
547.92	130			547.92	896			547.92	104
547.96	126			547.96	978			547.96	109
547.99	139			547.99	1153			547.99	133
548.03	141			548.03	1261			548.03	177
548.07	189			548.07	1277			548.07	172
548.11	220			548.11	1350			548.11	284
548.15	300			548.15	1385			548.15	342
548.19	315			548.19	1378			548.19	392
548.23	353			548.23	1319			548.23	407
548.27	402			548.27	1264			548.27	395
548.31	408			548.31	1127			548.31	417
548.35	411			548.35	1022			548.35	375
548.39	402			548.39	827			548.39	316
548.43	363			548.43	669			548.43	281
548.47	274			548.47	617			548.47	204
548.51	252			548.51	533			548.51	163
548.54	199			548.54	503			548.54	132
548.58	170			548.58	488			548.58	121
548.62	138			548.62	488			548.62	112
548.66	143			548.66	505			548.66	98
548.7	134			548.7	546			548.7	86
548.74	121			548.74	543			548.74	69
548.78	127			548.78	673			548.78	102
548.82	112			548.82	737			548.82	79
548.86	113			548.86	903			548.86	104
548.9	132			548.9	968			548.9	89
548.94	123			548.94	1140			548.94	92
548.98	125			548.98	1283			548.98	125
549.02	142			549.02	1398			549.02	182
549.06	186			549.06	1475			549.06	193
549.09	206			549.09	1637			549.09	282
549.13	260			549.13	1630			549.13	308
549.17	329			549.17	1718			549.17	404
549.21	358			549.21	1643			549.21	424
549.25	367			549.25	1521			549.25	458
549.29	394			549.29	1516			549.29	483
549.33	391			549.33	1215			549.33	410
549.37	347			549.37	1085			549.37	351
549.41	314			549.41	906			549.41	332
549.45	259			549.45	725			549.45	242
549.49	202			549.49	641			549.49	208
549.53	182			549.53	588			549.53	148
549.57	170			549.57	542			549.57	119
549.61	133			549.61	492			549.61	116
549.65	108			549.65	553			549.65	90
549.68	109			549.68	548			549.68	91
549.72	113			549.72	562			549.72	85
549.76	97			549.76	581			549.76	75
549.8	87			549.8	650			549.8	103
549.84	110			549.84	772			549.84	79
549.88	107			549.88	795			549.88	79
549.92	117			549.92	875			549.92	98
549.96	121			549.96	1041			549.96	93
550	140			550	1166			550	129
550.04	142			550.04	1178			550.04	152
550.08	191			550.08	1285			550.08	232
550.12	226			550.12	1386			550.12	302
550.16	242			550.16	1357			550.16	347
550.2	326			550.2	1457			550.2	423
550.24	332			550.24	1359			550.24	463
550.27	349			550.27	1207			550.27	444
550.31	344			550.31	1081			550.31	402
550.35	384			550.35	951			550.35	352
550.39	299			550.39	824			550.39	341
550.43	281			550.43	740			550.43	249
550.47	218			550.47	596			550.47	197
550.51	190			550.51	586			550.51	187
550.55	135			550.55	457			550.55	141
550.59	130			550.59	490			550.59	111
550.63	114			550.63	501			550.63	87
550.67	102			550.67	520			550.67	88
550.71	104			550.71	622			550.71	95
550.75	105			550.75	616			550.75	85
550.79	101			550.79	631			550.79	87
550.83	112			550.83	699			550.83	87
550.87	116			550.87	795			550.87	85
550.9	110			550.9	984			550.9	93
550.94	123			550.94	1109			550.94	94
550.98	166			550.98	1211			550.98	127
551.02	151			551.02	1320			551.02	149
551.06	182			551.06	1451			551.06	199
551.1	232			551.1	1625			551.1	240
551.14	311			551.14	1762			551.14	385
551.18	341			551.18	1728			551.18	391
551.22	407			551.22	1652			551.22	460
551.26	377			551.26	1571			551.26	468
551.3	378			551.3	1416			551.3	483
551.34	396			551.34	1200			551.34	442
551.38	303			551.38	1032			551.38	375
551.42	320			551.42	871			551.42	314
551.46	249			551.46	716			551.46	265
551.5	223			551.5	638			551.5	196
551.54	134			551.54	556			551.54	160
551.57	162			551.57	517			551.57	121
551.61	132			551.61	569			551.61	99
551.65	103			551.65	536			551.65	97
551.69	108			551.69	543			551.69	86
551.73	80			551.73	532			551.73	99
551.77	102			551.77	620			551.77	82
551.81	96			551.81	634			551.81	83
551.85	116			551.85	693			551.85	78
551.89	110			551.89	784			551.89	90
551.93	96			551.93	926			551.93	90
551.97	108			551.97	999			551.97	116
552.01	129			552.01	1158			552.01	141
552.05	179			552.05	1204			552.05	209
552.09	180			552.09	1310			552.09	223
552.13	231			552.13	1342			552.13	300
552.17	304			552.17	1462			552.17	331
552.21	332			552.21	1405			552.21	411
552.24	378			552.24	1356			552.24	427
552.28	421			552.28	1230			552.28	428
552.32	386			552.32	1162			552.32	422
552.36	352			552.36	980			552.36	343
552.4	330			552.4	813			552.4	323
552.44	293			552.44	715			552.44	251
552.48	227			552.48	590			552.48	182
552.52	155			552.52	551			552.52	182
552.56	157			552.56	469			552.56	141
552.6	149			552.6	487			552.6	102
552.64	108			552.64	515			552.64	94
552.68	104			552.68	505			552.68	93
552.72	114			552.72	596			552.72	87
552.76	118			552.76	664			552.76	78
552.8	105			552.8	680			552.8	80
552.84	124			552.84	828			552.84	89
552.88	123			552.88	886			552.88	93
552.92	107			552.92	985			552.92	91
552.95	130			552.95	1160			552.95	98
552.99	146			552.99	1286			552.99	127
553.03	161			553.03	1390			553.03	200
553.07	227			553.07	1555			553.07	298
553.11	254			553.11	1556			553.11	353
553.15	297			553.15	1610			553.15	449
553.19	356			553.19	1737			553.19	560
553.23	402			553.23	1618			553.23	677
553.27	450			553.27	1551			553.27	672
553.31	407			553.31	1384			553.31	666
553.35	393			553.35	1215			553.35	612
553.39	401			553.39	999			553.39	531
553.43	332			553.43	876			553.43	391
553.47	249			553.47	760			553.47	316
553.51	212			553.51	644			553.51	263
553.55	202			553.55	566			553.55	187
553.59	156			553.59	574			553.59	163
553.63	141			553.63	550			553.63	136
553.67	132			553.67	528			553.67	112
553.7	103			553.7	612			553.7	101
553.74	106			553.74	609			553.74	94
553.78	131			553.78	675			553.78	76
553.82	116			553.82	713			553.82	85
553.86	105			553.86	772			553.86	90
553.9	105			553.9	795			553.9	91
553.94	135			553.94	980			553.94	100
553.98	142			553.98	1086			553.98	114
554.02	134			554.02	1189			554.02	165
554.06	180			554.06	1203			554.06	214
554.1	221			554.1	1314			554.1	246
554.14	251			554.14	1374			554.14	338
554.18	286			554.18	1387			554.18	408
554.22	367			554.22	1407			554.22	489
554.26	383			554.26	1308			554.26	505
554.3	385			554.3	1246			554.3	482
554.34	413			554.34	1055			554.34	460
554.38	358			554.38	919			554.38	418
554.42	320			554.42	757			554.42	332
554.46	293			554.46	708			554.46	240
554.49	210			554.49	606			554.49	202
554.53	197			554.53	550			554.53	163
554.57	141			554.57	525			554.57	125
554.61	127			554.61	516			554.61	124
554.65	123			554.65	545			554.65	100
554.69	109			554.69	583			554.69	113
554.73	111			554.73	638			554.73	93
554.77	123			554.77	637			554.77	91
554.81	139			554.81	718			554.81	87
554.85	161			554.85	819			554.85	89
554.89	153			554.89	970			554.89	71
554.93	157			554.93	1069			554.93	95
554.97	147			554.97	1188			554.97	114
555.01	169			555.01	1325			555.01	142
555.05	191			555.05	1479			555.05	211
555.09	244			555.09	1595			555.09	206
555.13	320			555.13	1676			555.13	329
555.17	391			555.17	1705			555.17	385
555.21	438			555.21	1676			555.21	478
555.25	487			555.25	1585			555.25	512
555.29	479			555.29	1457			555.29	495
555.32	507			555.32	1304			555.32	457
555.36	458			555.36	1165			555.36	419
555.4	428			555.4	1005			555.4	353
555.44	354			555.44	842			555.44	285
555.48	309			555.48	697			555.48	227
555.52	239			555.52	652			555.52	181
555.56	212			555.56	559			555.56	154
555.6	188			555.6	536			555.6	132
555.64	157			555.64	552			555.64	125
555.68	149			555.68	475			555.68	114
555.72	139			555.72	562			555.72	92
555.76	155			555.76	597			555.76	83
555.8	124			555.8	635			555.8	93
555.84	150			555.84	704			555.84	92
555.88	123			555.88	808			555.88	72
555.92	130			555.92	831			555.92	76
555.96	151			555.96	1006			555.96	90
556	159			556	1114			556	124
556.04	196			556.04	1111			556.04	166
556.08	217			556.08	1256			556.08	205
556.12	282			556.12	1319			556.12	272
556.16	345			556.16	1396			556.16	329
556.19	370			556.19	1386			556.19	427
556.23	464			556.23	1416			556.23	486
556.27	454			556.27	1324			556.27	437
556.31	472			556.31	1103			556.31	422
556.35	454			556.35	1098			556.35	424
556.39	440			556.39	1006			556.39	436
556.43	355			556.43	963			556.43	298
556.47	335			556.47	838			556.47	282
556.51	317			556.51	759			556.51	250
556.55	233			556.55	745			556.55	209
556.59	201			556.59	691			556.59	144
556.63	152			556.63	638			556.63	155
556.67	160			556.67	629			556.67	114
556.71	150			556.71	598			556.71	107
556.75	144			556.75	646			556.75	116
556.79	136			556.79	658			556.79	107
556.83	134			556.83	763			556.83	87
556.87	135			556.87	814			556.87	85
556.91	137			556.91	998			556.91	104
556.95	138			556.95	1091			556.95	117
556.99	141			556.99	1225			556.99	141
557.03	155			557.03	1382			557.03	167
557.07	191			557.07	1513			557.07	251
557.11	241			557.11	1633			557.11	330
557.15	301			557.15	1705			557.15	368
557.18	321			557.18	1735			557.18	426
557.22	410			557.22	1621			557.22	516
557.26	448			557.26	1603			557.26	525
557.3	440			557.3	1463			557.3	482
557.34	440			557.34	1316			557.34	463
557.38	369			557.38	1085			557.38	400
557.42	339			557.42	951			557.42	357
557.46	295			557.46	801			557.46	305
557.5	260			557.5	714			557.5	200
557.54	199			557.54	627			557.54	176
557.58	174			557.58	631			557.58	136
557.62	178			557.62	612			557.62	140
557.66	132			557.66	566			557.66	100
557.7	140			557.7	602			557.7	100
557.74	130			557.74	590			557.74	102
557.78	103			557.78	585			557.78	113
557.82	109			557.82	656			557.82	91
557.86	110			557.86	693			557.86	90
557.9	119			557.9	785			557.9	76
557.94	134			557.94	859			557.94	81
557.98	142			557.98	1018			557.98	121
558.02	170			558.02	1064			558.02	142
558.06	167			558.06	1249			558.06	217
558.1	256			558.1	1405			558.1	236
558.14	293			558.14	1346			558.14	310
558.18	286			558.18	1403			558.18	357
558.21	346			558.21	1345			558.21	426
558.25	415			558.25	1387			558.25	416
558.29	418			558.29	1206			558.29	460
558.33	414			558.33	1075			558.33	410
558.37	360			558.37	950			558.37	359
558.41	350			558.41	754			558.41	303
558.45	293			558.45	695			558.45	224
558.49	240			558.49	579			558.49	182
558.53	188			558.53	583			558.53	187
558.57	149			558.57	536			558.57	134
558.61	151			558.61	497			558.61	113
558.65	129			558.65	547			558.65	100
558.69	149			558.69	546			558.69	115
558.73	137			558.73	622			558.73	107
558.77	115			558.77	657			558.77	93
558.81	130			558.81	655			558.81	84
558.85	129			558.85	783			558.85	84
558.89	113			558.89	854			558.89	86
558.93	129			558.93	969			558.93	105
558.97	144			558.97	1083			558.97	121
559.01	185			559.01	1299			559.01	144
559.05	214			559.05	1407			559.05	175
559.09	243			559.09	1499			559.09	250
559.13	253			559.13	1655			559.13	341
559.17	344			559.17	1727			559.17	445
559.21	347			559.21	1738			559.21	438
559.25	431			559.25	1643			559.25	465
559.29	423			559.29	1433			559.29	455
559.33	458			559.33	1308			559.33	449
559.37	410			559.37	1140			559.37	386
559.4	344			559.4	891			559.4	345
559.44	315			559.44	755			559.44	301
559.48	238			559.48	655			559.48	216
559.52	207			559.52	610			559.52	189
559.56	186			559.56	555			559.56	177
559.6	133			559.6	534			559.6	141
559.64	120			559.64	549			559.64	104
559.68	112			559.68	546			559.68	121
559.72	122			559.72	531			559.72	102
559.76	125			559.76	554			559.76	75
559.8	130			559.8	617			559.8	88
559.84	146			559.84	646			559.84	83
559.88	121			559.88	735			559.88	77
559.92	127			559.92	765			559.92	70
559.96	137			559.96	970			559.96	100
560	167			560	1062			560	137
560.04	175			560.04	1145			560.04	177
560.08	183			560.08	1290			560.08	229
560.12	221			560.12	1296			560.12	264
560.16	280			560.16	1378			560.16	335
560.2	354			560.2	1363			560.2	423
560.24	319			560.24	1325			560.24	434
560.28	401			560.28	1212			560.28	454
560.32	405			560.32	981			560.32	417
560.36	393			560.36	905			560.36	374
560.4	354			560.4	809			560.4	323
560.44	336			560.44	740			560.44	280
560.48	241			560.48	627			560.48	210
560.52	195			560.52	539			560.52	167
560.56	169			560.56	531			560.56	138
560.6	138			560.6	523			560.6	127
560.64	130			560.64	485			560.64	131
560.68	112			560.68	505			560.68	110
560.72	126			560.72	548			560.72	95
560.76	107			560.76	590			560.76	82
560.79	105			560.79	662			560.79	81
560.83	137			560.83	763			560.83	85
560.87	128			560.87	849			560.87	75
560.91	123			560.91	986			560.91	105
560.95	145			560.95	1044			560.95	88
560.99	150			560.99	1253			560.99	120
561.03	151			561.03	1420			561.03	148
561.07	224			561.07	1549			561.07	209
561.11	249			561.11	1629			561.11	269
561.15	284			561.15	1570			561.15	354
561.19	345			561.19	1608			561.19	385
561.23	361			561.23	1580			561.23	464
561.27	396			561.27	1479			561.27	418
561.31	392			561.31	1290			561.31	414
561.35	349			561.35	1133			561.35	367
561.39	369			561.39	1008			561.39	379
561.43	320			561.43	870			561.43	286
561.47	269			561.47	703			561.47	247
561.51	225			561.51	616			561.51	181
561.55	161			561.55	536			561.55	156
561.59	149			561.59	529			561.59	144
561.63	127			561.63	492			561.63	113
561.67	120			561.67	570			561.67	103
561.71	125			561.71	551			561.71	98
561.75	123			561.75	592			561.75	104
561.79	124			561.79	595			561.79	102
561.83	148			561.83	635			561.83	90
561.87	117			561.87	669			561.87	75
561.91	134			561.91	796			561.91	78
561.95	130			561.95	856			561.95	123
561.99	148			561.99	1042			561.99	116
562.03	170			562.03	1106			562.03	169
562.07	188			562.07	1242			562.07	199
562.11	207			562.11	1308			562.11	256
562.15	230			562.15	1345			562.15	288
562.19	341			562.19	1379			562.19	355
562.23	380			562.23	1267			562.23	368
562.27	374			562.27	1257			562.27	422
562.31	408			562.31	1153			562.31	401
562.35	441			562.35	959			562.35	376
562.39	397			562.39	853			562.39	323
562.43	308			562.43	769			562.43	246
562.46	305			562.46	623			562.46	229
562.5	223			562.5	574			562.5	179
562.54	167			562.54	533			562.54	159
562.58	185			562.58	533			562.58	139
562.62	139			562.62	492			562.62	121
562.66	137			562.66	523			562.66	87
562.7	124			562.7	561			562.7	87
562.74	113			562.74	604			562.74	109
562.78	128			562.78	642			562.78	85
562.82	114			562.82	661			562.82	88
562.86	134			562.86	785			562.86	103
562.9	125			562.9	849			562.9	114
562.94	149			562.94	1064			562.94	118
562.98	161			562.98	1166			562.98	169
563.02	195			563.02	1411			563.02	183
563.06	253			563.06	1535			563.06	256
563.1	298			563.1	1629			563.1	302
563.14	284			563.14	1730			563.14	324
563.18	365			563.18	1745			563.18	394
563.22	401			563.22	1717			563.22	431
563.26	397			563.26	1576			563.26	445
563.3	417			563.3	1434			563.3	469
563.34	383			563.34	1309			563.34	412
563.38	388			563.38	1113			563.38	380
563.42	313			563.42	852			563.42	277
563.46	280			563.46	760			563.46	267
563.5	217			563.5	736			563.5	193
563.54	173			563.54	571			563.54	159
563.58	152			563.58	589			563.58	150
563.62	121			563.62	586			563.62	122
563.66	132			563.66	529			563.66	112
563.7	128			563.7	564			563.7	85
563.74	115			563.74	565			563.74	92
563.78	109			563.78	570			563.78	78
563.82	113			563.82	666			563.82	74
563.86	123			563.86	711			563.86	90
563.9	130			563.9	789			563.9	81
563.94	140			563.94	868			563.94	110
563.98	128			563.98	1009			563.98	129
564.02	156			564.02	1084			564.02	128
564.06	203			564.06	1178			564.06	209
564.1	237			564.1	1282			564.1	230
564.14	287			564.14	1359			564.14	337
564.18	345			564.18	1345			564.18	383
564.22	355			564.22	1354			564.22	384
564.26	407			564.26	1268			564.26	427
564.3	443			564.3	1199			564.3	441
564.34	449			564.34	1039			564.34	403
564.38	501			564.38	945			564.38	325
564.42	483			564.42	787			564.42	302
564.46	424			564.46	669			564.46	226
564.5	383			564.5	641			564.5	168
564.54	314			564.54	512			564.54	166
564.58	264			564.58	534			564.58	148
564.62	213			564.62	551			564.62	129
564.66	193			564.66	544			564.66	116
564.7	162			564.7	510			564.7	107
564.74	143			564.74	598			564.74	89
564.78	138			564.78	617			564.78	95
564.82	129			564.82	703			564.82	83
564.86	139			564.86	760			564.86	80
564.89	117			564.89	877			564.89	76
564.93	147			564.93	1011			564.93	105
564.97	146			564.97	1163			564.97	125
565.01	178			565.01	1271			565.01	161
565.05	215			565.05	1418			565.05	218
565.09	250			565.09	1567			565.09	258
565.13	310			565.13	1675			565.13	343
565.17	369			565.17	1716			565.17	451
565.21	413			565.21	1745			565.21	501
565.25	418			565.25	1611			565.25	472
565.29	454			565.29	1447			565.29	511
565.33	424			565.33	1301			565.33	452
565.37	407			565.37	1119			565.37	394
565.41	345			565.41	988			565.41	313
565.45	319			565.45	779			565.45	296
565.49	286			565.49	679			565.49	195
565.53	201			565.53	592			565.53	175
565.57	217			565.57	534			565.57	149
565.61	162			565.61	579			565.61	112
565.65	151			565.65	539			565.65	118
565.69	125			565.69	519			565.69	95
565.73	137			565.73	558			565.73	84
565.77	122			565.77	603			565.77	99
565.81	119			565.81	594			565.81	81
565.85	96			565.85	714			565.85	75
565.89	109			565.89	801			565.89	83
565.93	121			565.93	841			565.93	85
565.97	120			565.97	976			565.97	126
566.01	160			566.01	1073			566.01	135
566.05	186			566.05	1154			566.05	162
566.09	212			566.09	1295			566.09	253
566.13	254			566.13	1360			566.13	317
566.17	313			566.17	1391			566.17	364
566.21	323			566.21	1394			566.21	428
566.25	393			566.25	1291			566.25	494
566.29	425			566.29	1211			566.29	456
566.33	420			566.33	1103			566.33	402
566.37	357			566.37	961			566.37	413
566.41	376			566.41	844			566.41	321
566.45	317			566.45	678			566.45	258
566.49	259			566.49	611			566.49	201
566.53	236			566.53	567			566.53	169
566.57	192			566.57	536			566.57	155
566.61	145			566.61	481			566.61	121
566.65	121			566.65	492			566.65	93
566.69	132			566.69	500			566.69	98
566.73	147			566.73	532			566.73	92
566.77	135			566.77	618			566.77	91
566.81	117			566.81	686			566.81	71
566.85	140			566.85	786			566.85	89
566.89	148			566.89	879			566.89	89
566.93	117			566.93	1030			566.93	86
566.97	152			566.97	1159			566.97	131
567.01	166			567.01	1326			567.01	146
567.05	176			567.05	1354			567.05	205
567.09	224			567.09	1469			567.09	276
567.13	279			567.13	1600			567.13	329
567.17	353			567.17	1682			567.17	398
567.21	343			567.21	1638			567.21	477
567.25	407			567.25	1546			567.25	508
567.29	443			567.29	1431			567.29	503
567.33	465			567.33	1338			567.33	529
567.37	416			567.37	1117			567.37	411
567.41	396			567.41	989			567.41	338
567.45	321			567.45	810			567.45	307
567.49	273			567.49	736			567.49	252
567.53	226			567.53	618			567.53	192
567.57	181			567.57	551			567.57	169
567.61	153			567.61	550			567.61	138
567.65	166			567.65	544			567.65	111
567.69	134			567.69	510			567.69	106
567.73	120			567.73	514			567.73	85
567.77	122			567.77	560			567.77	81
567.81	106			567.81	637			567.81	110
567.85	133			567.85	701			567.85	88
567.89	120			567.89	774			567.89	95
567.93	104			567.93	821			567.93	104
567.97	127			567.97	946			567.97	103
568.01	147			568.01	1053			568.01	152
568.05	176			568.05	1160			568.05	170
568.09	202			568.09	1209			568.09	234
568.13	254			568.13	1292			568.13	312
568.17	262			568.17	1345			568.17	356
568.21	337			568.21	1401			568.21	445
568.25	375			568.25	1370			568.25	476
568.29	430			568.29	1280			568.29	467
568.33	404			568.33	1109			568.33	422
568.37	402			568.37	990			568.37	410
568.41	345			568.41	843			568.41	345
568.45	316			568.45	728			568.45	267
568.49	257			568.49	659			568.49	218
568.53	241			568.53	529			568.53	164
568.57	193			568.57	508			568.57	139
568.61	168			568.61	505			568.61	119
568.65	152			568.65	529			568.65	115
568.69	136			568.69	531			568.69	96
568.73	120			568.73	524			568.73	82
568.77	123			568.77	602			568.77	88
568.81	146			568.81	659			568.81	94
568.85	161			568.85	755			568.85	92
568.89	153			568.89	844			568.89	93
568.93	194			568.93	990			568.93	96
568.97	182			568.97	1096			568.97	109
569.01	179			569.01	1283			569.01	166
569.05	177			569.05	1317			569.05	218
569.09	252			569.09	1508			569.09	236
569.13	289			569.13	1591			569.13	394
569.17	330			569.17	1643			569.17	490
569.21	419			569.21	1651			569.21	562
569.25	464			569.25	1617			569.25	561
569.29	541			569.29	1475			569.29	579
569.33	551			569.33	1346			569.33	560
569.37	496			569.37	1220			569.37	479
569.41	448			569.41	1019			569.41	416
569.45	377			569.45	835			569.45	351
569.49	337			569.49	734			569.49	254
569.53	243			569.53	615			569.53	201
569.57	220			569.57	552			569.57	149
569.61	181			569.61	502			569.61	148
569.65	144			569.65	521			569.65	122
569.69	162			569.69	553			569.69	116
569.73	154			569.73	576			569.73	97
569.77	121			569.77	548			569.77	104
569.81	139			569.81	588			569.81	90
569.85	130			569.85	674			569.85	90
569.89	137			569.89	715			569.89	111
569.93	162			569.93	839			569.93	94
569.97	154			569.97	928			569.97	127
570.01	168			570.01	1052			570.01	178
570.05	207			570.05	1231			570.05	176
570.09	227			570.09	1234			570.09	233
570.13	286			570.13	1300			570.13	316
570.17	323			570.17	1268			570.17	385
570.21	396			570.21	1315			570.21	447
570.25	423			570.25	1364			570.25	424
570.29	418			570.29	1251			570.29	486
570.33	455			570.33	1099			570.33	501
570.37	419			570.37	961			570.37	457
570.41	379			570.41	813			570.41	334
570.45	367			570.45	699			570.45	332
570.49	257			570.49	669			570.49	238
570.53	206			570.53	558			570.53	179
570.57	196			570.57	543			570.57	158
570.61	180			570.61	520			570.61	124
570.65	143			570.65	557			570.65	131
570.69	129			570.69	523			570.69	100
570.73	133			570.73	587			570.73	96
570.77	119			570.77	619			570.77	96
570.81	130			570.81	707			570.81	106
570.85	140			570.85	752			570.85	91
570.89	144			570.89	891			570.89	100
570.93	131			570.93	983			570.93	111
570.97	156			570.97	1112			570.97	120
571.01	176			571.01	1271			571.01	155
571.05	183			571.05	1367			571.05	218
571.09	217			571.09	1464			571.09	234
571.13	294			571.13	1544			571.13	328
571.17	329			571.17	1566			571.17	365
571.21	397			571.21	1493			571.21	468
571.25	424			571.25	1481			571.25	469
571.29	447			571.29	1406			571.29	479
571.33	460			571.33	1207			571.33	471
571.37	442			571.37	1125			571.37	431
571.41	419			571.41	906			571.41	363
571.45	335			571.45	781			571.45	312
571.49	289			571.49	637			571.49	268
571.53	237			571.53	623			571.53	202
571.57	188			571.57	534			571.57	148
571.61	186			571.61	542			571.61	136
571.65	138			571.65	512			571.65	124
571.69	125			571.69	517			571.69	111
571.74	144			571.74	522			571.74	90
571.78	123			571.78	528			571.78	99
571.82	122			571.82	654			571.82	87
571.86	114			571.86	698			571.86	91
571.9	123			571.9	757			571.9	76
571.94	136			571.94	877			571.94	70
571.98	124			571.98	965			571.98	104
572.02	134			572.02	1067			572.02	140
572.06	176			572.06	1200			572.06	183
572.1	215			572.1	1225			572.1	270
572.14	241			572.14	1265			572.14	299
572.18	307			572.18	1343			572.18	335
572.22	370			572.22	1311			572.22	423
572.26	396			572.26	1233			572.26	461
572.3	437			572.3	1160			572.3	418
572.34	432			572.34	1004			572.34	419
572.38	445			572.38	923			572.38	403
572.42	346			572.42	766			572.42	365
572.46	292			572.46	641			572.46	292
572.5	289			572.5	605			572.5	230
572.54	221			572.54	520			572.54	146
572.58	193			572.58	483			572.58	157
572.62	155			572.62	476			572.62	138
572.66	154			572.66	486			572.66	122
572.7	138			572.7	501			572.7	94
572.74	133			572.74	595			572.74	123
572.78	127			572.78	608			572.78	76
572.82	116			572.82	695			572.82	91
572.86	107			572.86	776			572.86	77
572.9	119			572.9	894			572.9	87
572.94	124			572.94	1006			572.94	97
572.98	149			572.98	1176			572.98	121
573.02	154			573.02	1293			573.02	160
573.06	178			573.06	1352			573.06	196
573.1	234			573.1	1421			573.1	244
573.14	273			573.14	1483			573.14	296
573.18	343			573.18	1590			573.18	369
573.22	391			573.22	1534			573.22	475
573.26	430			573.26	1470			573.26	481
573.3	452			573.3	1400			573.3	438
573.34	536			573.34	1203			573.34	418
573.38	526			573.38	957			573.38	386
573.42	478			573.42	866			573.42	343
573.46	401			573.46	728			573.46	262
573.5	370			573.5	632			573.5	230
573.54	293			573.54	570			573.54	194
573.58	242			573.58	526			573.58	144
573.62	199			573.62	547			573.62	135
573.66	149			573.66	513			573.66	131
573.7	154			573.7	532			573.7	105
573.74	142			573.74	532			573.74	99
573.78	143			573.78	543			573.78	79
573.82	159			573.82	592			573.82	81
573.86	152			573.86	676			573.86	85
573.9	125			573.9	772			573.9	108
573.94	118			573.94	841			573.94	105
573.98	147			573.98	971			573.98	133
574.02	188			574.02	1086			574.02	150
574.06	212			574.06	1177			574.06	206
574.1	247			574.1	1265			574.1	244
574.14	279			574.14	1312			574.14	311
574.19	301			574.19	1355			574.19	348
574.23	375			574.23	1261			574.23	473
574.27	421			574.27	1188			574.27	419
574.31	443			574.31	1116			574.31	415
574.35	463			574.35	978			574.35	405
574.39	422			574.39	878			574.39	365
574.43	380			574.43	744			574.43	312
574.47	320			574.47	614			574.47	238
574.51	275			574.51	582			574.51	195
574.55	206			574.55	530			574.55	176
574.59	181			574.59	504			574.59	141
574.63	139			574.63	528			574.63	100
574.67	140			574.67	551			574.67	96
574.71	116			574.71	571			574.71	109
574.75	131			574.75	596			574.75	96
574.79	124			574.79	653			574.79	94
574.83	114			574.83	724			574.83	86
574.87	112			574.87	834			574.87	79
574.91	112			574.91	897			574.91	88
574.95	129			574.95	1021			574.95	113
574.99	134			574.99	1195			574.99	149
575.03	155			575.03	1344			575.03	161
575.07	195			575.07	1491			575.07	186
575.11	198			575.11	1812			575.11	248
575.15	259			575.15	2072			575.15	328
575.19	328			575.19	2259			575.19	376
575.23	372			575.23	2599			575.23	406
575.27	396			575.27	2720			575.27	469
575.31	425			575.31	2676			575.31	439
575.35	423			575.35	2398			575.35	402
575.39	391			575.39	2107			575.39	364
575.43	371			575.43	1836			575.43	306
575.47	322			575.47	1454			575.47	238
575.51	288			575.51	1054			575.51	194
575.55	241			575.55	870			575.55	145
575.59	184			575.59	794			575.59	153
575.63	171			575.63	665			575.63	131
575.67	166			575.67	692			575.67	131
575.71	157			575.71	615			575.71	110
575.75	160			575.75	622			575.75	88
575.79	156			575.79	632			575.79	96
575.83	150			575.83	728			575.83	100
575.88	158			575.88	768			575.88	104
575.92	155			575.92	801			575.92	103
575.96	146			575.96	932			575.96	100
576	148			576	993			576	116
576.04	198			576.04	1121			576.04	195
576.08	200			576.08	1227			576.08	204
576.12	265			576.12	1358			576.12	260
576.16	304			576.16	1393			576.16	322
576.2	353			576.2	1369			576.2	366
576.24	389			576.24	1556			576.24	405
576.28	430			576.28	1517			576.28	400
576.32	406			576.32	1385			576.32	431
576.36	381			576.36	1259			576.36	364
576.4	367			576.4	1161			576.4	338
576.44	343			576.44	982			576.44	296
576.48	304			576.48	802			576.48	243
576.52	229			576.52	680			576.52	175
576.56	218			576.56	574			576.56	150
576.6	188			576.6	533			576.6	113
576.64	155			576.64	524			576.64	110
576.68	149			576.68	561			576.68	90
576.72	127			576.72	578			576.72	107
576.76	130			576.76	598			576.76	79
576.8	126			576.8	642			576.8	92
576.84	133			576.84	739			576.84	87
576.88	123			576.88	879			576.88	83
576.92	148			576.92	925			576.92	120
576.96	165			576.96	1064			576.96	110
577	165			577	1232			577	164
577.04	211			577.04	1408			577.04	207
577.08	277			577.08	1457			577.08	248
577.12	340			577.12	1582			577.12	323
577.16	437			577.16	1645			577.16	430
577.2	421			577.2	1634			577.2	436
577.24	494			577.24	1705			577.24	520
577.29	491			577.29	1536			577.29	466
577.33	473			577.33	1309			577.33	491
577.37	458			577.37	1302			577.37	408
577.41	398			577.41	1000			577.41	362
577.45	334			577.45	841			577.45	278
577.49	310			577.49	763			577.49	263
577.53	231			577.53	651			577.53	191
577.57	227			577.57	584			577.57	148
577.61	198			577.61	547			577.61	150
577.65	163			577.65	499			577.65	112
577.69	137			577.69	518			577.69	112
577.73	139			577.73	500			577.73	93
577.77	133			577.77	571			577.77	103
[truncated: 139,860 more rows]

## Sheet: Fig 5c
Clustering index (%)
Exp#	CNTN1WT	NF155WT	CNTN1WT + Kif NF155WT	CNTN1WT + Kif NF155Mut	CNTN1Mut + Kif NF155WT	CNTN1Mut + Kif NF155Mut
Exp1	0	21.048	26.5612	0	0	0
Exp1	0	38.8361	23.5087	0	0	0
Exp1	0	0	22.31	0	30.3917	0
Exp1	0	6.40845	3.91437	0	14.7343	0
Exp1	0	30.0218	47.5655	0	27.791	0
Exp2	0	0	16.9558	0	0	0
Exp2	0	36.4967	33.4635	0	28.6494	0
Exp2	0	10.3455	21.6028	0	0	0
Exp2	0	30.9274	24.2394	0	46.306	0
Exp2	0	7.96026	21.3475	0	0	0
Exp3	0	6.58101	39.4898	0	12.4625	0
Exp3	0	13.9623	33.7235	0	18.0496	0
Exp3	0	16.5244	34.7214	0	5.70698	0
Exp3	0	48.9183	31.7078	0	9.46825	0
Exp3	0	15.1794	40.4804	0	25.0777	0

## Sheet: Fig 5d
Co-clustering ratio
Exp#	CNTN1WT	NF155WT	CNTN1WT + Kif NF155WT	CNTN1WT + Kif NF155Mut	CNTN1Mut + Kif NF155WT	CNTN1Mut + Kif NF155Mut
Exp1	x	x	0.919391	n.a.	n.a.	n.a.
Exp1	x	x	1.39891	n.a.	n.a.	n.a.
Exp1	x	x	0.62154	n.a.	0.0804884	n.a.
Exp1	x	x	0.425385	n.a.	0.0727531	n.a.
Exp1	x	x	1.44276	n.a.	0.0810028	n.a.
Exp2	x	x	2.88951	n.a.	n.a.	n.a.
Exp2	x	x	1.6016	n.a.	0.101913	n.a.
Exp2	x	x	3.10819	n.a.	n.a.	n.a.
Exp2	x	x	2.34456	n.a.	0.101047	n.a.
Exp2	x	x	1.42415	n.a.	n.a.	n.a.
Exp3	x	x	1.08898	n.a.	0.107818	n.a.
Exp3	x	x	1.18552	n.a.	0.0989655	n.a.
Exp3	x	x	1.51385	n.a.	0.168454	n.a.
Exp3	x	x	2.00559	n.a.	0.0953941	n.a.
Exp3	x	x	1.53929	n.a.	0.114077	n.a.

## Sheet: Supl fig 1a-d
	a: Ligand: Contactin1 Ig1-6 HM, analyte: Neurofascin 155 Ig1-6 HM																b: Ligand: Contactin1 Ig1-6 HM, analyte: Neurofascin 155 Ig1-6 HM																c: Ligand: Contactin1 fe HM, analyte: Neurofascin 155 Ig1-6 HM																c: Ligand: Contactin1 fe HM, analyte: Neurofascin 155 Ig1-6 HM
		Concentration analyte (M)																Concentration analyte (M)																Concentration analyte (M)
	Time (s)	3e-06	1.5e-06	7.5e-07	3.75e-07	1.88e-07	9.38e-08	4.69e-08	2.34e-08	1.17e-08	5.86e-09	2.93e-09		Concentration Analyte (M)	Response (RU)		Time (s)	3e-06	1.5e-06	7.5e-07	3.75e-07	1.88e-07	9.38e-08	4.69e-08	2.34e-08	1.17e-08	5.86e-09	2.93e-09		Concentration Analyte (M)	Response (RU)		Time (s)	3e-06	1.5e-06	7.5e-07	3.75e-07	1.88e-07	9.38e-08	4.69e-08	2.34e-08	1.17e-08	5.86e-09	2.93e-09		Concentration Analyte (M)	Response (RU)		Time (s)
	2.594	1.3626	-0.074	0.2477	-0.0965	-0.665	-2.3631	-0.1216	0.5475	-1.3166	-1.2865	-2.2132		3e-06	603.99		2.594	0.1207	0.6005	0.7795	-0.8791	-0.229	0.0123	-0.1655	0.335	0.0645	0.6163	0.1504		3e-06	646.54		2.594	-1.1965	1.32	0.6974	-0.6837	-0.2328	0.7336	0.697	0.2817	0.2765	-0.5295	-0.4605		3e-06	321.99		2.594
	5.313	1.109	-0.889	1.5677	-0.468	-1.0581	-1.3181	-0.4778	0.3252	-0.3812	-0.5162	-1.3932		1.5e-06	564.44		5.313	-0.1105	-0.2245	0.0505	-0.5331	0.4497	-0.1776	-0.0499	-0.2104	-0.5366	0.1089	-0.2171		1.5e-06	606.41		5.313	-0.0153	0.7275	0.1017	-0.4833	0.4295	-0.2435	-0.0608	0.0634	-0.9463	-0.1203	-0.5434		1.5e-06	285.67		5.313
	8.063	0.439	-0.61	1.1812	-0.0417	-1.0239	-1.1441	-0.6104	0.5644	0.2598	-0.6356	-1.3842		7.5e-07	507.58		8.063	-0.1643	-0.607	-0.0122	0.367	-0.393	-0.0117	-0.1166	0.186	-0.2144	-0.5258	0.2499		7.5e-07	548.1		8.063	0.0308	0.2345	-0.423	-0.9993	-0.0286	0.1222	-0.2031	0.3465	-0.7243	-0.4546	0.0327		7.5e-07	249.6		8.063
	10.78	0.6409	-0.5997	1.0921	-0.1197	-1.1842	-0.0433	-0.7063	0.4611	0.6594	-0.9427	-0.7559		3.75e-07	407.22		10.78	-0.0061	0.1778	-0.3723	0.599	0.057	-0.0324	0.3482	-0.1837	0.3484	-0.4168	-0.0286		3.75e-07	444.09		10.78	-0.259	-0.2588	-0.0443	-0.4071	-0.2198	-0.1802	0.276	0.1646	-0.0655	0.059	-0.2005		3.75e-07	190.95		10.78
	13.5	0.2098	-0.3414	0.749	-0.1109	-0.6323	0.1266	-0.6654	0.3351	0.2693	-1.18	-1.0072		1.88e-07	291.48		13.5	0.1601	0.053	-0.4456	0.4464	0.1153	0.2096	-0.0162	-0.1271	0.3382	0.2173	-0.1547		1.88e-07	320.57		13.5	0.0148	0.0514	0.2141	0.736	0.2069	-0.0895	0.0236	-0.3546	0.1769	0.1696	0.2037		1.88e-07	129.5		13.5
	16.25	0.2347	-0.3132	0.0978	0.1294	-0.637	-0.191	-0.4525	0.1388	-0.218	-0.5245	-0.4388		9.38e-08	191.08		16.25	0.1596	-0.1777	-0.4329	0.4469	0.0943	0.5343	0.3746	-0.3435	0.0683	0.2455	0.3522		9.38e-08	209.9		16.25	0.143	-0.0271	0.1491	0.6705	0.1668	0.1474	-0.0965	0.0342	0.6128	0.2261	-0.036		9.38e-08	81.15		16.25
	19	0.0467	-0.2914	-0.0239	0.0717	-0.9555	0.0535	0.3124	0.031	-0.1464	0.3879	-0.4771		4.69e-08	121.03		19	-0.0242	0.1513	-0.0212	0.6401	0.5975	-0.1298	0.573	-0.5258	-0.3093	0.343	0.2408		4.69e-08	132.51		19	0.0708	0.0891	0.104	-0.0591	-0.1255	0.6484	-0.0039	-0.1906	0.4666	0.0558	-0.8471		4.69e-08	50.25		19
	21.75	0.08	-0.1484	-0.0084	0.0594	-0.1845	-0.1676	-0.1582	-0.0358	0.06	-0.0497	0.239		2.34e-08	70.91		21.75	-0.1807	-0.4892	-0.1937	1.2045	0.7883	0.2394	0.6919	-0.338	-1.0378	0.0402	0.4271		2.34e-08	77.85		21.75	0.162	-0.7165	0.2072	-0.2465	0.3099	0.8351	0.2769	0.313	0.6656	0.0547	-0.1641		2.34e-08	29.16		21.75
[truncated: 495 more rows]
[truncated: 13 more columns]

## Sheet: Supl fig 1e-g
	e: Ligand Contactin 1 fe HM							f: Ligand Contactin 1 Ig1-6 HM							g: Ligand Contactin 1 fe CG
[truncated: 253 more rows]

## Sheet: Supl fig 3d (left panel)
	Flow rate in each experiment was 0.75 ml/ml
[truncated: 4,203 more rows]

## Sheet: Supl Fig 5
	Contactin 1 Ig1-6 HM 9 µM			Contactin 1 Ig1-6 HM 36 µM			Contactin 1 fe HM 5 µM			Contactin 1 fe HM 22 µM			Contactin 1 fe CG 5 µM			Contactin 1 fe CG 22 µM			Contactin 1 fe Leu279Arg HM 5 µM			Contactin 1 fe Leu279Arg HM 22 µM
[truncated: 201 more rows]

[truncated: 3 more sheets: Supl fig 6b, Supl fig 6c, Supl fig 6d]
